# Supplementary material for: MicroRNA-32 promotes calcification in vascular smooth muscle cells: Implications as a novel marker for coronary artery calcification
Source: PLoS One. 2017 Mar 20;12(3):e0174138. doi: 10.1371/journal.pone.0174138 (PMC5358880; doi:10.1371/journal.pone.0174138)
Supplement: S1 File — (XLS) [file pone.0174138.s001.xls]

## Sheet: Expression Matrix
# This page contains an expression matrix for all 6 slides. # Column "Name": the name of each miRNA. # Column "ID": array ID of the probes, each miRNA always has its unique probe, but some miRNAs may have two different probes. # Column "Fold change": the ratio of normalized intensities between two conditions (use normalized data, ratio scale). # Column "P-value": T-test result between samples in …
		Fold change	P-value	ForeGround						ForeGround-BackGround								Normalized								CV-value
ID	Name	OPG vs WT	OPG vs WT	OPG-3	OPG-4	OPG-5	WT-3	WT-4	WT-5	OPG-3	OPG-4	OPG-5	WT-3	WT-4	WT-5	Mean of OPG group	Mean of WT group	OPG-3	OPG-4	OPG-5	WT-3	WT-4	WT-5	Mean of OPG group	Mean of WT group	OPG group	WT group
13138	Hy3	10.7691	3.82029e-06	1511	1134.5	1659	118.5	164.5	210.5	1469.5	1099	1624	75.5	116	166.5	1397.5	119.333	7.44051	7.60554	7.64235	0.347126	0.797251	0.962428	7.5628	0.702268	0.0142138	0.45347
42638	mmu-miR-23a-5p	0.438859	0.161822	57	53	56	63	83	105	15	15.5	20	17	36	53	16.8333	35.3333	0.0759494	0.107266	0.0941176	0.0781609	0.247423	0.306358	0.0924445	0.210647	0.170107	0.562363
42888	mmu-miR-875-3p	0.998792	0.993881	231	218	205.5	279.5	172.5	242.5	192	181.5	171	235	126.5	188	181.5	183.167	0.972152	1.25606	0.804706	1.08046	0.869416	1.08671	1.01097	1.01219	0.225689	0.122199
17519		0.320521	N/A	47.5	40	41	44	45.5	68.5	7.5	3.5	4.5	-1	-1	15	5.16667	4.33333	0.0379747	0.0242215	0.0211765	N/A	N/A	0.0867052	0.0277909	0.0867052	0.322044	N/A
17278	mmu-miR-719	1.07027	0.698937	48.5	44	47	52.5	54	62	10	7.5	9.5	8.5	5.5	10.5	9	8.16667	0.0506329	0.0519031	0.0447059	0.0390805	0.0378007	0.0606936	0.0490806	0.0458583	0.0782694	0.280511
46507		1.76846	0.0876489	56	48	53	54	50.5	67	16.5	11.5	16	7	4	13	14.6667	8	0.0835443	0.0795848	0.0752941	0.0321839	0.0274914	0.0751445	0.0794744	0.0449399	0.0519186	0.584401
17928		0.13203	0.121642	40.5	40	40	44	52.5	84	0.5	2.5	4.5	-2	7	27.5	2.5	10.8333	0.00253165	0.017301	0.0211765	N/A	0.04811	0.15896	0.0136697	0.103535	0.719734	0.757064
42826	mmu-miR-300-5p	0.490174	0.0372785	232.5	272.5	369.5	488.5	478.5	659	193.5	233.5	333.5	443.5	432.5	603	253.5	493	0.979747	1.61592	1.56941	2.03908	2.97251	3.48555	1.38836	2.83238	0.255432	0.258915
17537	mghv-miR-M1-3	1.14702	0.562232	145.5	155.5	158	176	104.5	175.5	107.5	119.5	123.5	132	55.5	123.5	116.833	103.667	0.544304	0.82699	0.581176	0.606897	0.381443	0.713873	0.650823	0.567404	0.236123	0.299076
42722		0.376721	0.45302	44	39	39.5	49	49.5	85	6.5	3	5	3	3	29.5	4.83333	11.8333	0.0329114	0.0207612	0.0235294	0.0137931	0.0206186	0.17052	0.025734	0.0683106	0.247455	1.29675
42645		0.279834	0.0990427	51.5	50.5	47	72	80	129	13.5	15	11.5	29.5	34	76	13.3333	46.5	0.0683544	0.103806	0.0541176	0.135632	0.233677	0.439306	0.0754261	0.269539	0.339246	0.574986
46636	mcmv-miR-M23-1-5p	0.678883	0.450679	51	45	44	52	53.5	80.5	13	8.5	9	8.5	9.5	24.5	10.1667	14.1667	0.0658228	0.0588235	0.0423529	0.0390805	0.0652921	0.141618	0.0556664	0.081997	0.216454	0.64967
11134		0.74644	0.116874	53	47.5	47.5	62	59	72.5	15.5	12	12.5	19	13	20.5	13.3333	17.5	0.078481	0.083045	0.0588235	0.0873563	0.0893471	0.118497	0.0734498	0.0984002	0.175231	0.177163
17295		0.930887	0.586568	305.5	314	425	389.5	330	387	267	278	389	345.5	284	336.5	311.333	322	1.3519	1.92388	1.83059	1.58851	1.95189	1.94509	1.70212	1.82849	0.180285	0.11368
32825		1.19048	0.353052	113.5	100	139.5	146	84	115	75	64	104.5	101.5	38.5	64.5	81.1667	68.1667	0.379747	0.442907	0.491765	0.466667	0.264605	0.372832	0.438139	0.368035	0.12818	0.274747
46276	mmu-miR-1199-5p	0.176041	0.319622	39.5	39	44	41.5	47.5	93.5	1.5	3	8.5	-2	1.5	43	4.33333	14.1667	0.00759494	0.0207612	0.04	N/A	0.0103093	0.248555	0.0227854	0.129432	0.715243	1.30157
42812		0.718536	0.665413	46	61.5	53	62.5	56.5	101	8.5	25	17.5	20.5	5.5	49	17	25	0.043038	0.17301	0.0823529	0.0942529	0.0378007	0.283237	0.0994671	0.13843	0.67012	0.928581
42918		0.356483	0.545269	44	43	40.5	46	46	104	6	7.5	5.5	0.5	0.5	51.5	6.33333	17.5	0.0303797	0.0519031	0.0258824	0.00229885	0.00343643	0.297688	0.0360551	0.101141	0.385738	1.68295
46457	mcmv-miR-M23-2*	0.28684	0.301448	56	59.5	53	67	76.5	194.5	18	22.5	18	24.5	29	146	19.5	66.5	0.0911392	0.155709	0.0847059	0.112644	0.199313	0.843931	0.110518	0.385296	0.355314	1.03699
42469	mmu-miR-181a-2-3p	N/A	N/A	37.5	36.5	38	40.5	40.5	44	-1	0	2	-3	-9	-6	0.333333	-6	N/A	N/A	0.00941176	N/A	N/A	N/A	0.00941176	N/A	N/A	N/A
27575	mmu-miR-711	0.679226	0.476981	133	173.5	166	165.5	150.5	354.5	94.5	137.5	129.5	119.5	100	305.5	120.5	175	0.478481	0.951557	0.609412	0.549425	0.687285	1.7659	0.679817	1.00087	0.359318	0.665531
46481	mcmv-miR-M44-1	0.398188	0.318644	44	41	38	49	50	69.5	2.5	2.5	3	2.5	3.5	13	2.66667	6.33333	0.0126582	0.017301	0.0141176	0.0114943	0.024055	0.0751445	0.0146923	0.0368979	0.161591	0.913674
29001	spike_control_v2_40	0.536047	0.195482	169	149.5	134.5	188.5	313.5	233.5	130.5	113	97	141.5	264	186.5	113.5	197.333	0.660759	0.782007	0.456471	0.650575	1.81443	1.07803	0.633079	1.18101	0.259879	0.49849
42516		0.71787	0.358791	272.5	147	158.5	184	243	311	228	111.5	122	138.5	195	260.5	153.833	198	1.15443	0.771626	0.574118	0.636782	1.34021	1.50578	0.833391	1.16092	0.35403	0.397449
46752		0.839517	0.581888	65.5	64.5	65.5	86	64.5	94.5	23	28.5	29.5	38	16	44	27	32.6667	0.116456	0.197232	0.138824	0.174713	0.109966	0.254335	0.150837	0.179671	0.276501	0.402471
46807	mmu-miR-466f-3p	1.65661	0.116716	346	400.5	396	398.5	185	206.5	306	364.5	360	353	139.5	155.5	343.5	216	1.54937	2.52249	1.69412	1.62299	0.958763	0.898844	1.92199	1.1602	0.273185	0.346412
46427		0.5526	0.210475	58	46	46.5	60.5	57	86	15.5	9.5	10	17	12.5	31.5	11.6667	20.3333	0.078481	0.0657439	0.0470588	0.0781609	0.0859107	0.182081	0.0637613	0.115384	0.247872	0.501723
42821	mmu-miR-295-5p	1.40794	N/A	39	39.5	38.5	44	42.5	55.5	0	3.5	3.5	-2	-3	2.5	2.33333	-0.833333	N/A	0.0242215	0.0164706	N/A	N/A	0.0144509	0.020346	0.0144509	0.269374	N/A
46279	mcmv-miR-m107-1-3p	0.261399	N/A	39	36.5	37.5	42.5	48.5	56.5	0.5	1	2	-5.5	3.5	0	1.16667	-0.666667	0.00253165	0.00692042	0.00941176	N/A	0.024055	N/A	0.00628794	0.024055	0.55398	N/A
11052	mmu-miR-31-5p	0.162106	0.196654	234.5	162.5	232.5	189.5	1704.5	951.5	195	127.5	197	143.5	1659	898	173.167	900.167	0.987342	0.882353	0.927059	0.65977	11.4021	5.19075	0.932251	5.75086	0.0565155	0.937773
42696		0.458252	0.241918	124	142.5	103.5	151	175	372	85.5	106	67.5	106	129.5	322	86.3333	185.833	0.432911	0.733564	0.317647	0.487356	0.890034	1.86127	0.494707	1.07955	0.434063	0.654245
42754		0.212325	0.320994	42	41	40.5	47.5	58.5	103.5	5	5	4.5	2	10.5	52	4.83333	21.5	0.0253165	0.0346021	0.0211765	0.0091954	0.0721649	0.300578	0.0270317	0.127313	0.254338	1.20428
42632		0.527812	0.493357	42.5	41	43	49	49.5	77.5	4.5	5.5	7	4.5	3.5	23	5.66667	10.3333	0.0227848	0.0380623	0.0329412	0.0206897	0.024055	0.132948	0.0312628	0.0592309	0.248724	1.07821
42818		0.975594	0.958954	45	42	38	45	46.5	60	7.5	6	3	0	3	7.5	5.5	3.5	0.0379747	0.0415225	0.0141176	N/A	0.0206186	0.0433526	0.0312049	0.0319856	0.477616	0.502583
42810	mmu-miR-149-5p	0.428981	0.447377	47	44	45	51	52	106.5	10.5	8	9.5	7	6.5	48.5	9.33333	20.6667	0.0531646	0.0553633	0.0447059	0.0321839	0.0446735	0.280347	0.0510779	0.119068	0.110161	1.17421
42591		0.553048	0.19979	187	190	212	258	237	483.5	149	153.5	176.5	213.5	192	430	159.667	278.5	0.75443	1.06228	0.830588	0.981609	1.31959	2.48555	0.882434	1.59558	0.181704	0.494517
17585		N/A	N/A	37.5	37.5	37	40.5	43.5	46	1	1.5	2	-4	-4.5	-5.5	1.5	-4.66667	0.00506329	0.0103806	0.00941176	N/A	N/A	N/A	0.00828523	N/A	0.341815	N/A
42848		0.304494	0.473483	42.5	43	40	47	51	103.5	5	7.5	4	3.5	1.5	50	5.5	18.3333	0.0253165	0.0519031	0.0188235	0.016092	0.0103093	0.289017	0.0320144	0.10514	0.547487	1.51484
17506	mmu-miR-24-3p	1.86445	0.133255	2928.5	1635	3653.5	3015.5	853.5	698	2890.5	1599	3617	2970	808.5	640.5	2702.17	1473	14.6354	11.0657	17.0212	13.6552	5.5567	3.70231	14.2408	7.63806	0.210471	0.692953
42919	mmu-miR-203-5p	0.612933	0.578442	43.5	39.5	46	47.5	50	71.5	6.5	2	10.5	3	4	20	6.33333	9	0.0329114	0.0138408	0.0494118	0.0137931	0.0274914	0.115607	0.0320547	0.0522971	0.555331	1.05654
42937	mmu-miR-493-3p	0.344138	0.255794	40	38.5	39.5	44.5	49.5	59	0.5	2.5	3	-0.5	2	9	2	3.5	0.00253165	0.017301	0.0141176	N/A	0.0137457	0.0520231	0.0113168	0.0328844	0.686844	0.823071
42795		0.549954	0.481745	54.5	69	82	64.5	76	166	15.5	32.5	44.5	20.5	26.5	113.5	30.8333	53.5	0.078481	0.224913	0.209412	0.0942529	0.182131	0.656069	0.170935	0.310818	0.4706	0.9723
42485		0.359458	0.325223	51	54.5	47.5	62.5	69	140	13.5	18.5	11	18.5	17	84.5	14.3333	40	0.0683544	0.128028	0.0517647	0.0850575	0.116838	0.488439	0.0827156	0.230112	0.484897	0.974665
11271		0.745418	0.528542	51.5	59	51	71	59.5	90	12.5	23	15.5	21.5	13	36	17	23.5	0.0632911	0.15917	0.0729412	0.0988506	0.0893471	0.208092	0.0984673	0.132097	0.536124	0.499525
46633		0.532501	0.286623	47.5	48.5	41	54.5	62.5	80	7	13	5	8	16	23	8.33333	15.6667	0.035443	0.0899654	0.0235294	0.0367816	0.109966	0.132948	0.0496459	0.0932317	0.713495	0.538654
28684	spike_control_v2_37	0.561907	0.250934	223	195.5	179.5	226	422	290.5	185	160.5	142.5	184	375.5	244	162.667	267.833	0.936709	1.11073	0.670588	0.845977	2.58076	1.4104	0.906008	1.61238	0.244666	0.548785
42896		0.498065	0.16602	43	40	41	48.5	54	58	3.5	3.5	6.5	0	9.5	5.5	4.5	5	0.0177215	0.0242215	0.0305882	N/A	0.0652921	0.0317919	0.0241771	0.048542	0.266098	0.487994
42685		0.534603	0.355188	44	48.5	47.5	57	55.5	83.5	5	12	12	12	9.5	32.5	9.66667	18	0.0253165	0.083045	0.0564706	0.0551724	0.0652921	0.187861	0.054944	0.102775	0.52589	0.718657
28480	mmu-miR-504-5p	0.588825	0.60851	46	42.5	43.5	49.5	44.5	75.5	8.5	6	8.5	0.5	-2.5	24	7.66667	7.33333	0.043038	0.0415225	0.04	0.00229885	N/A	0.138728	0.0415202	0.0705136	0.0365844	1.36811
42681		0.219487	0.298112	41	41	37.5	45	53.5	82	3.5	4	2	1.5	8	32.5	3.16667	14	0.0177215	0.0276817	0.00941176	0.00689655	0.0549828	0.187861	0.0182716	0.0832469	0.500632	1.12598
42610		0.33659	0.397417	41	40.5	39	47.5	44	78.5	3.5	4.5	4	1.5	-0.5	22	4	7.66667	0.0177215	0.0311419	0.0188235	0.00689655	N/A	0.127168	0.0225623	0.0670321	0.33022	1.26871
10919	mmu-miR-103-3p	1.36168	0.17074	726	368.5	820	658.5	374.5	379.5	688.5	332.5	784	606	330.5	329	601.667	421.833	3.48608	2.30104	3.68941	2.78621	2.27148	1.90173	3.15884	2.31981	0.237367	0.191487
17388	mmu-miR-669a-5p/mmu-miR-669p-5p	1.25697	0.295421	63	53	53.5	69	52.5	69	23.5	18	18.5	22.5	8.5	17.5	20	16.1667	0.118987	0.124567	0.0870588	0.103448	0.0584192	0.101156	0.110205	0.0876745	0.183641	0.289271
42767	mmu-miR-34c-3p	0.830881	0.561084	57.5	55.5	59.5	64	62	88.5	20.5	19.5	24.5	20	17.5	37	21.5	24.8333	0.103797	0.134948	0.115294	0.091954	0.120275	0.213873	0.118013	0.142034	0.133479	0.449227
11021		0.490292	0.528302	41	37	40.5	45.5	47	67	4	1.5	6	2.5	1.5	17	3.83333	7	0.0202532	0.0103806	0.0282353	0.0114943	0.0103093	0.0982659	0.019623	0.0400231	0.455791	1.26035
46541		0.90169	0.822576	57.5	45	51	56.5	52.5	78.5	18.5	9	16	12	7	26.5	14.5	15.1667	0.0936709	0.0622837	0.0752941	0.0551724	0.04811	0.153179	0.0770829	0.0854872	0.204583	0.686995
5250		1.31404	0.367745	46.5	40	47	50.5	49	64	9	3.5	12	6	4.5	6.5	8.16667	5.66667	0.0455696	0.0242215	0.0564706	0.0275862	0.0309278	0.0375723	0.0420872	0.0320288	0.389766	0.158709
42734		0.401167	0.422501	38.5	37.5	37.5	44	45.5	59.5	0.5	1.5	2.5	-1.5	0.5	6.5	1.5	1.83333	0.00253165	0.0103806	0.0117647	N/A	0.00343643	0.0375723	0.00822566	0.0205043	0.60536	1.1772
46518	mmu-miR-1198-5p	0.943614	0.906679	58.5	52.5	58	58	59.5	86.5	22	15	22	12	10	37	19.6667	19.6667	0.111392	0.103806	0.103529	0.0551724	0.0687285	0.213873	0.106243	0.112591	0.0419976	0.781357
42665	mmu-miR-543-5p	0.204631	0.31997	47	50	44.5	56.5	65.5	167	8	13.5	8	11	17.5	115.5	9.83333	48	0.0405063	0.0934256	0.0376471	0.0505747	0.120275	0.66763	0.057193	0.279493	0.549209	1.20911
46923		0.0165138	0.125486	73	49.5	50.5	63	1714	1530.5	34.5	12.5	15	18	1663.5	1483.5	20.6667	1055	0.174684	0.0865052	0.0705882	0.0827586	11.433	8.57514	0.110592	6.69696	0.507018	0.881535
46411		0.444816	0.539242	40	37.5	39	47	46	70	3.5	2	3.5	0.5	1.5	16.5	3	6.16667	0.0177215	0.0138408	0.0164706	0.00229885	0.0103093	0.0953757	0.016011	0.0359946	0.123712	1.43303
46747		0.496117	0.394015	43	40	41.5	47	50.5	72	5.5	3.5	6.5	3.5	5.5	19.5	5.16667	9.5	0.0278481	0.0242215	0.0305882	0.016092	0.0378007	0.112717	0.0275526	0.0555365	0.115911	0.912828
146183	mmu-miR-432	0.474648	0.473146	44.5	40.5	39.5	46.5	48	66.5	4.5	4	3	1.5	-0.5	14.5	3.83333	5.16667	0.0227848	0.0276817	0.0141176	0.00689655	N/A	0.083815	0.021528	0.0453558	0.319062	1.19918
146190		0.268778	0.352762	40.5	39	41	44.5	45	69	1	2.5	5	1.5	-3.5	18.5	2.83333	5.5	0.00506329	0.017301	0.0235294	0.00689655	N/A	0.106936	0.0152979	0.0569165	0.614111	1.24285
146013	mmu-miR-1966	0.228841	0.183955	44.5	39	38.5	51	54	74.5	3	2.5	4.5	4	10	25.5	3.33333	13.1667	0.0151899	0.017301	0.0211765	0.0183908	0.0687285	0.147399	0.0178891	0.0781727	0.16973	0.831754
146061		0.309944	0.362329	45.5	41.5	38.5	47.5	47.5	72	4.5	4	4	-0.5	1.5	24	4.16667	8.33333	0.0227848	0.0276817	0.0188235	N/A	0.0103093	0.138728	0.0230967	0.0745188	0.192118	1.21856
25557	spike_control_v2_17	0.578146	0.453541	1729.5	1109.5	1321.5	1209	3758	1306.5	1691	1073.5	1286	1163.5	3711.5	1257.5	1350.17	2044.17	8.56203	7.42907	6.05176	5.34943	25.5086	7.26879	7.34762	12.7089	0.171091	0.87547
28568	spike_control_v2_35	0.611357	0.182192	95.5	99.5	89.5	119	160	133.5	56.5	64	53	76	108	88	57.8333	90.6667	0.286076	0.442907	0.249412	0.349425	0.742268	0.508671	0.326131	0.533455	0.315144	0.370398
146060		1.02072	0.954883	89	128.5	96	113	97.5	137.5	50	89.5	60.5	64	51.5	84	66.6667	66.5	0.253165	0.619377	0.284706	0.294253	0.353952	0.485549	0.385749	0.377918	0.526097	0.258982
145658		0.992246	0.978821	1750	1944.5	1703.5	1396	1497.5	2434	1711.5	1906	1668.5	1350	1451.5	2380	1762	1727.17	8.66582	13.1903	7.85176	6.2069	9.97595	13.7572	9.90263	9.98002	0.290444	0.378272
146079		0.359026	0.0228455	41.5	40.5	40.5	46	51	62.5	2.5	3.5	6	0	7.5	12	4	6.5	0.0126582	0.0242215	0.0282353	N/A	0.0515464	0.0693642	0.021705	0.0604553	0.372619	0.208403
146199	mmu-miR-1961	0.905862	0.766708	60	58.5	55	76	55	82	21.5	22.5	18.5	28.5	10.5	32	20.8333	23.6667	0.108861	0.155709	0.0870588	0.131034	0.0721649	0.184971	0.11721	0.12939	0.29928	0.436054
146138		0.257717	0.301135	43.5	38.5	39.5	51.5	50.5	80.5	6	1.5	3.5	3.5	6	28.5	3.66667	12.6667	0.0303797	0.0103806	0.0164706	0.016092	0.0412371	0.16474	0.019077	0.074023	0.537357	1.07484
146177		0.936927	0.930464	40	40	39	45	45.5	57	3	4	4	-1	0.5	7	3.66667	2.16667	0.0151899	0.0276817	0.0188235	N/A	0.00343643	0.0404624	0.020565	0.0219494	0.312443	1.1928
146117		0.295815	0.134378	80	92	83	104	202	295.5	41.5	55.5	48	58.5	156.5	247	48.3333	154	0.210127	0.384083	0.225882	0.268966	1.0756	1.42775	0.273364	0.924104	0.351943	0.642849
146028	mmu-miR-1941-5p	0.611992	0.577097	45	42.5	41	49	48	71	6	5	6	3.5	3	20	5.66667	8.83333	0.0303797	0.0346021	0.0282353	0.016092	0.0206186	0.115607	0.0310724	0.0507725	0.104254	1.10678
146212		0.623433	0.590905	40.5	39.5	39	48.5	48.5	64.5	3.5	4	3.5	3	1.5	13	3.66667	5.83333	0.0177215	0.0276817	0.0164706	0.0137931	0.0103093	0.0751445	0.0206246	0.0330823	0.297874	1.10236
146209		0.537624	0.388159	1049	437.5	687.5	723.5	1952.5	772.5	1011	401	652	680	1905.5	721	688	1102.17	5.11899	2.77509	3.06824	3.12644	13.0962	4.16763	3.6541	6.79676	0.349488	0.806306
28393	spike_control_v2_32	1.01763	0.976501	798.5	572.5	693	348	1124	345	761	534	657.5	303.5	1073.5	291.5	650.833	556.167	3.85316	3.6955	3.09412	1.3954	7.37801	1.68497	3.54759	3.48613	0.112909	0.967714
146220		0.772877	0.599798	130	85.5	81.5	102	156.5	113	93	49	45.5	54.5	110.5	54.5	62.5	73.1667	0.470886	0.3391	0.214118	0.250575	0.75945	0.315029	0.341368	0.441685	0.376131	0.627311
10902	hsa_negative_control_7	N/A	N/A	38	37.5	37.5	42	46	50.5	0.5	1	2.5	-3.5	-3	-6	1.33333	-4.16667	0.00253165	0.00692042	0.0117647	N/A	N/A	N/A	0.00707226	N/A	0.653031	N/A
146055	mmu-miR-1954	0.587235	0.278735	161.5	190.5	140.5	175.5	229.5	381	124	154	104.5	129.5	181.5	325	127.5	212	0.627848	1.06574	0.491765	0.595402	1.24742	1.87861	0.728452	1.24048	0.411727	0.517246
29146	spike_control_v2_43	0.515702	0.224812	47.5	46.5	48	62	57	82.5	10	9	12.5	18	9.5	32	10.5	19.8333	0.0506329	0.0622837	0.0588235	0.0827586	0.0652921	0.184971	0.0572467	0.111007	0.104518	0.582369
145831		0.108651	0.150534	41	38.5	38	45.5	76.5	77.5	3	2.5	1.5	0.5	29.5	27.5	2.33333	19.1667	0.0151899	0.017301	0.00705882	0.00229885	0.202749	0.15896	0.0131832	0.121336	0.410212	0.868569
145963		0.465943	0.298145	38	38	37	46.5	47.5	52.5	-0.5	2	1	3	0	4.5	0.833333	2.5	N/A	0.0138408	0.00470588	0.0137931	N/A	0.0260116	0.00927336	0.0199023	0.696553	0.434108
145977	mmu-miR-1247-5p	0.34815	0.221655	86.5	84	76	101	133	283.5	47.5	48	40	54	85.5	233.5	45.1667	124.333	0.240506	0.33218	0.188235	0.248276	0.587629	1.34971	0.253641	0.728539	0.287279	0.774257
145675		0.545149	0.255665	121	120	124	152.5	147	299	79.5	84	89	100	101	245.5	84.1667	148.833	0.402532	0.581315	0.418824	0.45977	0.694158	1.41908	0.467557	0.857668	0.211426	0.583114
145838	mmu-miR-125b-1-3p	0.603272	0.125775	55	54	55	68	71	81	15	15.5	20	20.5	25	33.5	16.8333	26.3333	0.0759494	0.107266	0.0941176	0.0942529	0.171821	0.193642	0.0924445	0.153239	0.170107	0.340875
145953		1.79344	0.0919314	280.5	302	253	240	118.5	209.5	241	264	218	193	73.5	152	241	139.5	1.22025	1.82699	1.02588	0.887356	0.505155	0.878613	1.35771	0.757041	0.307774	0.288206
145690		0.132784	0.201745	43.5	41.5	37	46	49.5	87	3	3	2.5	-1	5	35.5	2.83333	13.1667	0.0151899	0.0207612	0.0117647	N/A	0.0343643	0.205202	0.0159053	0.119783	0.285486	1.00849
27968	spike_control_v2_29	0.510049	0.0967453	582.5	501.5	479	789	1118.5	907.5	544	464.5	443	746	1073	862.5	483.833	893.833	2.75443	3.21453	2.08471	3.42989	7.37457	4.98555	2.68456	5.26333	0.211635	0.37751
145678	mmu-miR-150-5p	1.46545	0.201726	536.5	270	355.5	315	181	352.5	497.5	234	320.5	269.5	133.5	293.5	350.667	232.167	2.51899	1.61938	1.50824	1.23908	0.917526	1.69653	1.8822	1.28438	0.294478	0.304796
145884		0.178026	0.128363	50	51.5	46	58	121	153	11	14.5	11	13.5	72.5	105	12.1667	63.6667	0.0556962	0.100346	0.0517647	0.062069	0.498282	0.606936	0.069269	0.389096	0.389571	0.741147
145715		1.17467	0.779069	68	48	41	57.5	50.5	76.5	30	12.5	6	10.5	7.5	22	16.1667	13.3333	0.151899	0.0865052	0.0282353	0.0482759	0.0515464	0.127168	0.0888797	0.0756633	0.696063	0.589903
147199	mmu-miR-27b-3p	1.55523	0.246302	715	310.5	862.5	699	219	353.5	676	274	827	654	174	297.5	592.333	375.167	3.42278	1.89619	3.89176	3.0069	1.19588	1.71965	3.07025	1.97414	0.339859	0.472076
147535		0.941807	0.957848	38.5	42	39.5	46.5	45.5	65.5	0	6	4.5	0.5	2	14.5	3.5	5.66667	N/A	0.0415225	0.0211765	0.00229885	0.0137457	0.083815	0.0313495	0.0332865	0.458917	1.32581
147892		0.514872	0.41363	40	37.5	37.5	45.5	45	57.5	1.5	1.5	3	-1	1	6	2	2	0.00759494	0.0103806	0.0141176	N/A	0.00687285	0.0346821	0.0106977	0.0207775	0.305943	0.946414
147890		0.792197	0.442838	419.5	410.5	348.5	368	497	571	380.5	374.5	313.5	321	450	518.5	356.167	429.833	1.92658	2.5917	1.47529	1.47586	3.09278	2.99711	1.99786	2.52192	0.281103	0.359716
147611		0.314341	0.232603	57	55	58	68	84	165.5	19	18	23	23	38.5	117	20	59.5	0.0962025	0.124567	0.108235	0.105747	0.264605	0.676301	0.109668	0.348884	0.129816	0.844021
147934		1.21706	0.530673	83	86.5	109.5	108	63.5	105	43	50.5	72.5	62	17.5	59	55.3333	46.1667	0.217722	0.349481	0.341176	0.285057	0.120275	0.34104	0.302793	0.248791	0.243701	0.461287
147627		0.257342	0.342836	44	38	40.5	42.5	46.5	85.5	5.5	2	5.5	-4	1.5	28.5	4.33333	8.66667	0.0278481	0.0138408	0.0258824	N/A	0.0103093	0.16474	0.0225238	0.0875246	0.336693	1.24764
147770		0.777983	0.49817	39.5	38.5	37	43.5	47.5	62	0	1.5	1.5	-3.5	2	1.5	1	0	N/A	0.0103806	0.00705882	N/A	0.0137457	0.00867052	0.00871972	0.0112081	0.269374	0.320187
147165	mmu-let-7b-5p	1.75356	0.387953	2928	1018.5	3232.5	3584.5	475.5	329.5	2890	981	3197	3537.5	425.5	278	2356	1413.67	14.6329	6.78893	15.0447	16.2644	2.9244	1.60694	12.1555	6.9319	0.38272	1.1698
147705		0.519995	0.40261	45	41.5	41.5	52	48	70	7.5	3.5	6.5	4.5	-1	17	5.83333	6.83333	0.0379747	0.0242215	0.0305882	0.0206897	N/A	0.0982659	0.0309281	0.0594778	0.222545	0.922272
147848		N/A	N/A	38	35.5	37	43	44.5	57	0	-0.5	1	-5.5	-3.5	-2	0.166667	-3.66667	N/A	N/A	0.00470588	N/A	N/A	N/A	0.00470588	N/A	N/A	N/A
147900		0.626201	0.170918	373	331	366	394	565.5	613	336	294.5	330	347.5	519.5	568	320.167	478.333	1.70127	2.03806	1.55294	1.5977	3.57045	3.28324	1.76409	2.81713	0.140915	0.378319
147891		0.117336	0.122971	45.5	39.5	41.5	51.5	88	116	7	2.5	5.5	6	40.5	63	5	36.5	0.035443	0.017301	0.0258824	0.0275862	0.278351	0.364162	0.0262088	0.223366	0.346273	0.782997
147873		0.308155	0.435421	42	40	41	48	49	78	3	4	4.5	1	3.5	31	3.83333	11.8333	0.0151899	0.0276817	0.0211765	0.0045977	0.024055	0.179191	0.0213493	0.0692811	0.292641	1.38105
147186	mmu-miR-200b-3p	1.23188	0.57406	125	133	104	146.5	74.5	145	85	97	70	93.5	27	94.5	84	71.6667	0.43038	0.67128	0.329412	0.429885	0.185567	0.546243	0.477024	0.387232	0.368205	0.47538
147844		0.25737	0.346841	42.5	37	38.5	47	51	69.5	2.5	-0.5	4	-4	3.5	17	2	5.5	0.0126582	N/A	0.0188235	N/A	0.024055	0.0982659	0.0157409	0.0611604	0.276956	0.85799
147283	mmu-miR-137-5p	1.35103	0.515557	226.5	160.5	101	150.5	85.5	201.5	187.5	121.5	66	103.5	38	141.5	125	94.3333	0.949367	0.84083	0.310588	0.475862	0.261168	0.817919	0.700262	0.518317	0.488107	0.54174
148493		0.536049	0.224069	177	154.5	125.5	151.5	274.5	321	134.5	118.5	90	100	228	270.5	114.333	199.5	0.681013	0.820069	0.423529	0.45977	1.56701	1.56358	0.641537	1.19679	0.313615	0.533326
148231		0.252392	0.381732	40.5	37	38	49	49	58	0	0.5	2.5	0.5	4	10.5	1	5	N/A	0.00346021	0.0117647	0.00229885	0.0274914	0.0606936	0.00761246	0.0301613	0.771389	0.971072
148635		1.13983	0.733282	76	62.5	60.5	72	56.5	90	36	26.5	26	26	10	41.5	29.5	25.8333	0.182278	0.183391	0.122353	0.11954	0.0687285	0.239884	0.162674	0.142718	0.214684	0.615904
148660		0.421577	0.351316	39	39	37.5	47	46.5	58	1	3	2.5	-0.5	1.5	8.5	2.16667	3.16667	0.00506329	0.0207612	0.0117647	N/A	0.0103093	0.0491329	0.0125297	0.0297211	0.628655	0.923669
147660		0.41691	0.456908	40.5	37.5	39	45	45	61	1.5	2.5	4	-1	0.5	11.5	2.66667	3.66667	0.00759494	0.017301	0.0188235	N/A	0.00343643	0.066474	0.0145732	0.0349552	0.417966	1.27518
147709		0.731337	0.527604	41	38.5	38	48	48.5	56	2.5	2	2.5	1	4	3.5	2.33333	2.83333	0.0126582	0.0138408	0.0117647	0.0045977	0.0274914	0.0202312	0.0127546	0.0174401	0.0816499	0.670826
148251		0.932314	0.873246	87	83	71	92.5	63.5	133	49	47.5	36	45.5	20	78.5	44.1667	48	0.248101	0.32872	0.169412	0.209195	0.137457	0.453757	0.248744	0.266803	0.320232	0.621554
148599		0.397376	0.162573	51	45	53	62	89.5	85	14	9	18	16	43	31	13.6667	30	0.0708861	0.0622837	0.0847059	0.0735632	0.295533	0.179191	0.0726252	0.182762	0.155756	0.607499
148665		0.365298	0.347991	40.5	37	37.5	46	45.5	58.5	2	1.5	2.5	-3	1	9	2	2.33333	0.0101266	0.0103806	0.0117647	N/A	0.00687285	0.0520231	0.0107573	0.029448	0.0819568	1.08415
148363		0.197112	0.376838	40.5	41	40.5	49.5	52	104	2.5	5	5	2	5.5	54	4.16667	20.5	0.0126582	0.0346021	0.0235294	0.0091954	0.0378007	0.312139	0.0235966	0.119712	0.464986	1.39719
147703		0.291806	0.252667	40	36.5	38.5	47	48.5	69.5	1	0	4	-0.5	3.5	10	1.66667	4.33333	0.00506329	N/A	0.0188235	N/A	0.024055	0.0578035	0.0119434	0.0409292	0.814672	0.58305
148062		0.141809	0.394141	40.5	39.5	39	52.5	46	115.5	2	3.5	4	2.5	2	60.5	3.16667	21.6667	0.0101266	0.0242215	0.0188235	0.0114943	0.0137457	0.349711	0.0177239	0.124984	0.401238	1.55719
148206		0.372093	0.258387	42.5	39.5	42	51	53.5	65.5	1.5	3	6	2.5	7	16	3.5	8.5	0.00759494	0.0207612	0.0282353	0.0114943	0.04811	0.0924855	0.0188638	0.0506966	0.55398	0.800006
14257	spike_control_v1_i	1.88861	0.0424661	45.5	43	48	49	52.5	62	7	6.5	12	3.5	4	5	8.5	4.16667	0.035443	0.0449827	0.0564706	0.016092	0.0274914	0.0289017	0.0456321	0.0241617	0.230732	0.290712
0	Empty	N/A	N/A	37	36	36	41	47	45	0	0	0	0	0	0	0	0	N/A	N/A	N/A	N/A	N/A	N/A	N/A	N/A	N/A	N/A
148496	mmu-miR-3108-3p	0.117728	N/A	37.5	37.5	36.5	44.5	40.5	56	-1.5	0.5	1	0	-3.5	6	0	0.833333	N/A	0.00346021	0.00470588	N/A	N/A	0.0346821	0.00408304	0.0346821	0.215727	N/A
148322		0.361899	0.135209	144	127.5	117	157	284	412.5	104.5	90	81	108	238	364	91.8333	236.667	0.529114	0.622837	0.381176	0.496552	1.63574	2.10405	0.511043	1.41211	0.238414	0.585471
148560	mmu-miR-3066-5p	1.06476	0.857764	76.5	75	68	83.5	61	102.5	37.5	38	31.5	37.5	15	50	35.6667	34.1667	0.189873	0.262976	0.148235	0.172414	0.103093	0.289017	0.200361	0.188175	0.2899	0.499318
148185	mmu-miR-471-3p	0.621694	0.719531	39	38.5	39.5	46.5	47	59.5	-0.5	2.5	3.5	0.5	-1.5	9	1.83333	2.66667	N/A	0.017301	0.0164706	0.00229885	N/A	0.0520231	0.0168858	0.027161	0.0347757	1.29452
148230	mmu-miR-450a-1-3p	0.630821	0.426014	73.5	93	64.5	89	94	160	35	56.5	29.5	35.5	48.5	108	40.3333	64	0.177215	0.391003	0.138824	0.163218	0.333333	0.624277	0.235681	0.37361	0.576527	0.624056
148444	mghv-miR-M1-2-5p	0.774032	0.437211	60.5	60.5	53	75.5	65	91.5	20	23	19	25	17.5	37.5	20.6667	26.6667	0.101266	0.15917	0.0894118	0.114943	0.120275	0.216763	0.116616	0.15066	0.320079	0.380385
148164	mmu-miR-3074-2-3p	0.172832	0.0565429	45.5	40	39	60	69.5	86	4.5	4	3.5	11	22.5	31.5	4	21.6667	0.0227848	0.0276817	0.0164706	0.0505747	0.154639	0.182081	0.0223124	0.129098	0.251899	0.537372
148232	mmu-miR-3082-3p	0.327951	N/A	42.5	38.5	37.5	47	45	61	2	3	2.5	-1.5	-3.5	7.5	2.5	0.833333	0.0101266	0.0207612	0.0117647	N/A	N/A	0.0433526	0.0142175	0.0433526	0.402737	N/A
148350		1.40235	0.605477	38.5	38.5	37.5	46.5	47	52	-0.5	2.5	2	1	-1.5	2.5	1.33333	0.666667	N/A	0.017301	0.00941176	0.0045977	N/A	0.0144509	0.0133564	0.00952428	0.417669	0.731524
148090	mmu-miR-495-5p	0.826778	0.578617	325.5	347	325	337	282.5	572	286.5	309	290	292	237	522.5	295.167	350.5	1.45063	2.13841	1.36471	1.34253	1.62887	3.02023	1.65125	1.99721	0.25682	0.449356
148142		0.351693	0.297675	41.5	39	38	48.5	50.5	72.5	3	3.5	3	3	5	18	3.16667	8.66667	0.0151899	0.0242215	0.0141176	0.0137931	0.0343643	0.104046	0.017843	0.0507345	0.311039	0.932326
148022	mmu-miR-664-5p	2.01127	0.157315	46.5	41.5	46.5	51	46	56	6.5	4.5	12	6	0.5	5	7.66667	3.83333	0.0329114	0.0311419	0.0564706	0.0275862	0.00343643	0.0289017	0.0401746	0.0199748	0.351974	0.717792
148505	mmu-miR-341-5p	1.53404	0.53636	39.5	38	39	46	46.5	55	1.5	3	3.5	0.5	2.5	-2.5	2.66667	0.166667	0.00759494	0.0207612	0.0164706	0.00229885	0.0171821	N/A	0.0149423	0.00974049	0.449389	1.08045
148152		2.77243	0.0249452	45.5	42	43	52	46.5	54	6	6.5	8	4.5	2.5	0.5	6.83333	2.5	0.0303797	0.0449827	0.0376471	0.0206897	0.0171821	0.00289017	0.0376698	0.0135873	0.193829	0.693922
148161	mmu-miR-3070a-3p	0.577053	0.317908	45	37.5	37	48.5	51.5	58.5	5	2.5	2.5	3	7.5	5	3.33333	5.16667	0.0253165	0.017301	0.0117647	0.0137931	0.0515464	0.0289017	0.0181274	0.0314137	0.375871	0.604881
148513		N/A	N/A	38.5	37.5	36	45.5	43.5	44.5	-0.5	1	1.5	-2.5	-2.5	-4	0.666667	-3	N/A	0.00692042	0.00705882	N/A	N/A	N/A	0.00698962	N/A	0.0140021	N/A
148469		1.43904	0.480564	37	38	36.5	47.5	42.5	56.5	-1	2	2	1	-2.5	2	1	0.166667	N/A	0.0138408	0.00941176	0.0045977	N/A	0.0115607	0.0116263	0.0080792	0.269374	0.609414
148203	mmu-miR-1198-3p	0.588604	0.519865	45	47	41.5	54.5	54.5	88	8	11.5	6	6	7	30.5	8.5	14.5	0.0405063	0.0795848	0.0282353	0.0275862	0.04811	0.176301	0.0494421	0.0839989	0.542364	0.959436
148477		2.26699	0.0218474	153.5	93.5	115.5	91.5	72	88	116.5	56	80.5	44.5	27	36	84.3333	35.8333	0.589873	0.387543	0.378824	0.204598	0.185567	0.208092	0.45208	0.199419	0.264139	0.0607907
148572		N/A	N/A	38.5	41.5	37.5	44.5	40.5	52	0	3.5	1.5	-2	-3	-2.5	1.66667	-2.5	N/A	0.0242215	0.00705882	N/A	N/A	N/A	0.0156401	N/A	0.77594	N/A
148333	mmu-miR-96-3p	1.96028	0.167559	44.5	45	39.5	49.5	47	59	6.5	7.5	4	4.5	3	2	6	3.16667	0.0329114	0.0519031	0.0188235	0.0206897	0.0206186	0.0115607	0.034546	0.017623	0.480526	0.297918
148391	mmu-miR-3068-5p	5.11552	0.102519	123	63.5	87.5	66	47	54.5	85	26.5	52.5	20	0	3.5	54.6667	7.83333	0.43038	0.183391	0.247059	0.091954	N/A	0.0202312	0.286943	0.0560926	0.446896	0.904142
148450	mmu-miR-210-5p	0.514288	0.203471	53	50.5	49.5	58.5	68.5	92	14.5	13.5	14	14.5	22.5	40	14	25.6667	0.0734177	0.0934256	0.0658824	0.0666667	0.154639	0.231214	0.0775752	0.15084	0.183493	0.545873
148306	mmu-miR-381-3p	1.25984	0.401559	50	42.5	52.5	60	51.5	58	11.5	6	16.5	12.5	7.5	5.5	11.3333	8.5	0.0582278	0.0415225	0.0776471	0.0574713	0.0515464	0.0317919	0.0591325	0.0469365	0.305742	0.286472
148122	mmu-miR-669p-3p	1.55364	0.132751	346	371.5	470	457	186	227	306.5	335.5	434.5	405.5	137.5	173	358.833	238.667	1.5519	2.3218	2.04471	1.86437	0.945017	1	1.9728	1.26979	0.197665	0.406088
148150		0.587665	0.330191	40	40	41	53.5	46.5	55.5	1.5	4	4.5	4.5	-0.5	7.5	3.33333	3.83333	0.00759494	0.0276817	0.0211765	0.0206897	N/A	0.0433526	0.0188177	0.0320211	0.544647	0.500455
148120	mmu-miR-106a-3p	1.98353	N/A	39	37.5	39	48	48	57	-0.5	-0.5	4	-4	1.5	1.5	1	-0.333333	N/A	N/A	0.0188235	N/A	0.0103093	0.00867052	0.0188235	0.0094899	N/A	0.122106
146024		1.11182	0.821332	46	44	40.5	52	44.5	62.5	6	8	5.5	4.5	-3.5	8	6.5	3	0.0303797	0.0553633	0.0258824	0.0206897	N/A	0.0462428	0.0372085	0.0334662	0.426853	0.539911
42659	mmu-miR-290-3p	1.37975	0.296061	137	159	157	171.5	87	144	97	123	121.5	124	39	95	113.833	86	0.491139	0.851211	0.571765	0.570115	0.268041	0.549133	0.638038	0.46243	0.296163	0.364751
17287	mghv-miR-M1-1	3.01424	0.322359	42	42	37	49	45.5	54.5	3	5.5	2	0.5	-1.5	2	3.5	0.333333	0.0151899	0.0380623	0.00941176	0.00229885	N/A	0.0115607	0.020888	0.00692977	0.725364	0.945069
11234	mmu-miR-350-3p	1.96995	0.177684	197	115	216	214	72.5	76	159	79.5	181	168.5	28	26.5	139.833	74.3333	0.805063	0.550173	0.851765	0.774713	0.19244	0.153179	0.735667	0.373444	0.220658	0.932035
30442	mmu-miR-802-5p	2.2786	0.636359	39	58.5	38.5	53.5	48	46	0.5	20.5	3.5	6.5	2.5	-5	8.16667	1.33333	0.00253165	0.141869	0.0164706	0.0298851	0.0171821	N/A	0.0536236	0.0235336	1.43108	0.381681
168574		N/A	N/A	40.5	39.5	36.5	46.5	45.5	48	2	4	1	-1	0	-5	2.33333	-2	0.0101266	0.0276817	0.00470588	N/A	N/A	N/A	0.0141714	N/A	0.847488	N/A
168970		2.91984	0.229814	39.5	40	38.5	48.5	44	57	1.5	4.5	2.5	0.5	0.5	2	2.83333	1	0.00759494	0.0311419	0.0117647	0.00229885	0.00343643	0.0115607	0.0168338	0.00576532	0.746431	0.876111
168938		N/A	N/A	36	36	36	43	42	44.5	-1	0.5	1	-5.5	-2	-5	0.166667	-4.16667	N/A	0.00346021	0.00470588	N/A	N/A	N/A	0.00408304	N/A	0.215727	N/A
168825		1.14838	0.623041	42.5	39	42.5	52.5	48	63	6.5	3	7	6.5	2	5.5	5.5	4.66667	0.0329114	0.0207612	0.0329412	0.0298851	0.0137457	0.0317919	0.0288713	0.0251409	0.24327	0.394356
168640		0.891593	0.662666	205.5	220.5	190.5	210.5	199.5	291.5	168	184	155	165	153	240.5	169	186.167	0.850633	1.27336	0.729412	0.758621	1.05155	1.39017	0.951134	1.06678	0.300231	0.296267
168874		0.348908	N/A	37	36.5	37	43.5	43.5	54.5	0	0	1.5	-2.5	-3	3.5	0.5	-0.666667	N/A	N/A	0.00705882	N/A	N/A	0.0202312	0.00705882	0.0202312	N/A	N/A
168656		0.930474	0.775473	69	67.5	62	70	79	91	31.5	30	26.5	24.5	31.5	34.5	29.3333	30.1667	0.159494	0.207612	0.124706	0.112644	0.216495	0.199422	0.163937	0.176187	0.253948	0.316074
168838		0.625526	0.307881	9838	7144.5	8062	5866	14159	16407.5	9800	7107	8026	5820	14113	16362	8311	12098.3	49.6203	49.1834	37.7694	26.7586	96.9966	94.578	45.5244	72.7777	0.147603	0.547861
168861		0.555241	0.400383	51.5	48.5	46	55.5	61.5	95	12	11.5	10.5	8.5	12.5	37.5	11.3333	19.5	0.0607595	0.0795848	0.0494118	0.0390805	0.0859107	0.216763	0.063252	0.113918	0.240943	0.808413
168667		N/A	N/A	41	37.5	39	42.5	44.5	49	2.5	1.5	3	-1.5	-4.5	-4	2.33333	-3.33333	0.0126582	0.0103806	0.0141176	N/A	N/A	N/A	0.0123855	N/A	0.152063	N/A
168910		0.422659	0.271387	53	59	49.5	66	79	126	15	23	14	18	28.5	75	17.3333	40.5	0.0759494	0.15917	0.0658824	0.0827586	0.195876	0.433526	0.100334	0.237387	0.51031	0.75417
168664		N/A	N/A	38	38.5	37	46.5	44.5	47.5	1.5	2.5	2	-2	-3	-2	2	-2.33333	0.00759494	0.017301	0.00941176	N/A	N/A	N/A	0.0114359	N/A	0.451205	N/A
168712		0.731127	0.642923	49	47	45.5	58	52	81	10	9.5	9.5	10	3.5	26	9.66667	13.1667	0.0506329	0.0657439	0.0447059	0.045977	0.024055	0.150289	0.0536942	0.0734403	0.202033	0.918426
168766		N/A	N/A	38	36	37	40.5	42.5	48	-0.5	-1	1	-4.5	-3	-4.5	-0.166667	-4	N/A	N/A	0.00470588	N/A	N/A	N/A	0.00470588	N/A	N/A	N/A
168569		0.26842	0.27925	40.5	37.5	39	49	43.5	55.5	1	1	2	1.5	-3.5	8	1.33333	2	0.00506329	0.00692042	0.00941176	0.00689655	N/A	0.0462428	0.00713182	0.0265697	0.305943	1.04713
168608		0.474266	0.161829	116	87	99	110.5	191.5	209.5	77.5	51	63.5	63.5	147.5	155	64	122	0.392405	0.352941	0.298824	0.291954	1.01375	0.895954	0.348057	0.733884	0.134983	0.527642
168883		0.976129	0.910688	38	37.5	36.5	48	41	53	-1	1.5	1.5	2	-6.5	1.5	0.666667	-1	N/A	0.0103806	0.00705882	0.0091954	N/A	0.00867052	0.00871972	0.00893296	0.269374	0.0415481
168669		N/A	N/A	38.5	40	36	44	42.5	49	0	2.5	1	-3.5	-4	-3	1.16667	-3.5	N/A	0.017301	0.00470588	N/A	N/A	N/A	0.0110035	N/A	0.809393	N/A
168791		0.906228	N/A	38	38	38	43.5	45.5	47	0	1	2.5	-4.5	1.5	-3.5	1.16667	-2.16667	N/A	0.00692042	0.0117647	N/A	0.0103093	N/A	0.00934256	0.0103093	0.366648	N/A
168804		4.32355	N/A	40	38.5	39	45	46	48	3.5	1.5	3.5	-2.5	0.5	-2.5	2.83333	-1.5	0.0177215	0.0103806	0.0164706	N/A	0.00343643	N/A	0.0148576	0.00343643	0.264329	N/A
169368		N/A	N/A	37.5	36	35	41	38.5	50.5	-0.5	0	-0.5	-5	-7.5	-4.5	-0.333333	-5.66667	N/A	N/A	N/A	N/A	N/A	N/A	N/A	N/A	N/A	N/A
169178		0.603405	N/A	38	38	37.5	41.5	43	54	-1	1.5	1.5	-5.5	-1.5	2.5	0.666667	-1.5	N/A	0.0103806	0.00705882	N/A	N/A	0.0144509	0.00871972	0.0144509	0.269374	N/A
169221		0.423841	0.0413216	40	39.5	42	48.5	52.5	57.5	2	3	6.5	0	6.5	9	3.83333	5.16667	0.0101266	0.0207612	0.0305882	N/A	0.0446735	0.0520231	0.020492	0.0483483	0.499389	0.10749
169076		0.869622	0.823982	39.5	40.5	39.5	55	50.5	53.5	1.5	5	4.5	7	5.5	0.5	3.66667	4.33333	0.00759494	0.0346021	0.0211765	0.0321839	0.0378007	0.00289017	0.0211245	0.0242916	0.639241	0.771696
169346		N/A	N/A	38.5	37	36.5	43.5	45	44	1	2	1	-2.5	-2	-5	1.33333	-3.16667	0.00506329	0.0138408	0.00470588	N/A	N/A	N/A	0.00787	N/A	0.65743	N/A
169031		0.90619	0.348872	112	108	132.5	162.5	112	132.5	74	71.5	97	116.5	66	82	80.8333	88.1667	0.374684	0.49481	0.456471	0.535632	0.453608	0.473988	0.441988	0.487743	0.138824	0.0875601
169276		0.825585	N/A	40	37.5	38	44.5	45.5	57	1.5	1	3	-0.5	0	2	1.83333	0.5	0.00759494	0.00692042	0.0141176	N/A	N/A	0.0115607	0.00954433	0.0115607	0.416471	N/A
169170		1.07857	0.798596	98.5	133.5	143.5	148.5	89.5	149	60.5	96.5	109	103	45.5	102.5	88.6667	83.6667	0.306329	0.66782	0.512941	0.473563	0.312715	0.592486	0.495697	0.459588	0.365872	0.305508
169168		0.906172	0.659022	94	93	95.5	117.5	84.5	129	55	56	60	73	37	79	57	63	0.278481	0.387543	0.282353	0.335632	0.254296	0.456647	0.316126	0.348858	0.195744	0.291873
169335		0.884632	0.655399	55	49.5	58	77.5	61	59.5	17	12.5	22	32.5	14	11.5	17.1667	19.3333	0.0860759	0.0865052	0.103529	0.149425	0.0962199	0.066474	0.0920369	0.10404	0.108165	0.403931
169043		0.81383	0.753796	43	38.5	46	57	45.5	51	4.5	3	10	13	-3.5	2.5	5.83333	4	0.0227848	0.0207612	0.0470588	0.0597701	N/A	0.0144509	0.0302016	0.0371105	0.484536	0.863517
169136		1.12582	0.597075	124.5	106	152	179	96.5	107.5	84.5	69.5	116	132	50.5	58.5	90	80.3333	0.427848	0.480969	0.545882	0.606897	0.347079	0.33815	0.4849	0.430709	0.121912	0.354412
169243		1.05302	0.844102	57.5	51.5	57.5	60.5	61.5	76	19	16	22.5	13	13.5	25	19.1667	17.1667	0.0962025	0.110727	0.105882	0.0597701	0.0927835	0.144509	0.104271	0.0990208	0.0709213	0.431346
169205		0.587968	0.198392	77.5	70.5	66.5	91	89	142.5	38.5	34.5	30.5	46	41	84.5	34.5	57.1667	0.194937	0.238754	0.143529	0.211494	0.281787	0.488439	0.192407	0.32724	0.247719	0.439918
169078		N/A	N/A	38.5	36.5	36	40	43.5	48	-0.5	0	0	-5.5	-4	-6.5	-0.166667	-5.33333	N/A	N/A	N/A	N/A	N/A	N/A	N/A	N/A	N/A	N/A
169130		0.784748	0.174646	359.5	321.5	381	414	389.5	508.5	320	285	344	372	338.5	450.5	316.333	387	1.62025	1.97232	1.61882	1.71034	2.32646	2.60405	1.73713	2.21362	0.11725	0.206636
169358		0.03122	0.093603	39	37	38	44.5	80	73	-1.5	1	0.5	-3	28.5	17.5	0	14.3333	N/A	0.00692042	0.00235294	N/A	0.195876	0.101156	0.00463668	0.148516	0.696553	0.450977
169278		0.629077	0.566708	41.5	40	38.5	47.5	48.5	61	3	2.5	3.5	0.5	3	9.5	3	4.33333	0.0151899	0.017301	0.0164706	0.00229885	0.0206186	0.0549133	0.0163205	0.0259436	0.0651668	1.02948
169167		1.66252	0.0736932	192	201.5	199	193.5	101.5	148	153	164	164	146	55	97.5	160.333	99.5	0.774684	1.13495	0.771765	0.671264	0.378007	0.563584	0.893799	0.537618	0.233662	0.275926
169086		1.76591	N/A	39.5	40.5	38	45.5	42	54.5	1.5	3.5	3	-1	-3.5	1.5	2.66667	-1	0.00759494	0.0242215	0.0141176	N/A	N/A	0.00867052	0.0153113	0.00867052	0.547129	N/A
168937	mmu-miR-138-1-3p	0.515312	0.404481	43	38.5	39.5	49.5	56.5	57.5	5	2	4	3	11	4	3.66667	6	0.0253165	0.0138408	0.0188235	0.0137931	0.0756014	0.0231214	0.0193269	0.0375053	0.297737	0.888414
168555		1.99603	0.0110705	41	40	38	48.5	45.5	55.5	3	2.5	3	1.5	0	1.5	2.83333	1	0.0151899	0.017301	0.0141176	0.00689655	N/A	0.00867052	0.0155362	0.00778354	0.104254	0.161159
168688	mmu-miR-1843b-3p	0.720917	0.269178	1580.5	1388	1673.5	1703.5	1625	2830.5	1540.5	1350	1637.5	1656	1578	2769.5	1509.33	2001.17	7.8	9.34256	7.70588	7.61379	10.8454	16.0087	8.28281	11.4893	0.110949	0.368545
169250	mmu-miR-5109	1.04766	0.897142	528.5	745.5	783.5	829	294.5	926	490	707.5	748	785	249	879	648.5	637.667	2.48101	4.89619	3.52	3.6092	1.71134	5.08092	3.6324	3.46715	0.333528	0.487223
169398		0.115162	N/A	38	37	37	45.5	44	62.5	0	1	1.5	0	-1.5	10.5	0.833333	3	N/A	0.00692042	0.00705882	N/A	N/A	0.0606936	0.00698962	0.0606936	0.0140021	N/A
169386		N/A	N/A	37.5	37	37	42	40.5	48	0.5	1	2	-4	-5.5	-2.5	1.16667	-4	0.00253165	0.00692042	0.00941176	N/A	N/A	N/A	0.00628794	N/A	0.55398	N/A
168607	mmu-miR-299-5p	0.877146	0.641654	499	602.5	574.5	691	401	839.5	461	565	539	645	356	795.5	521.667	598.833	2.33418	3.91003	2.53647	2.96552	2.44674	4.59827	2.92689	3.33684	0.292942	0.336486
168813	mmu-miR-3473d	1.93668	N/A	37	38	36.5	46	39.5	48.5	-0.5	2.5	2	1.5	-6	0	1.33333	-1.5	N/A	0.017301	0.00941176	0.00689655	N/A	N/A	0.0133564	0.00689655	0.417669	N/A
28019	mmu-miR-10a-3p	1.34966	0.342601	76.5	61.5	94.5	70.5	70	90.5	34	24.5	57.5	21	20	38	38.6667	26.3333	0.172152	0.16955	0.270588	0.0965517	0.137457	0.219653	0.204097	0.151221	0.282209	0.414588
28191	mmu-miR-30e-5p	2.57701	0.119716	1086.5	338.5	1147.5	734.5	191.5	199	1045	301.5	1110.5	685.5	131.5	144.5	819	320.5	5.29114	2.08651	5.22588	3.15172	0.90378	0.83526	4.20118	1.63025	0.435985	0.808509
42938		0.204686	0.093632	43.5	41	45.5	58	67	90	1.5	3.5	8.5	15	12	34.5	4.5	20.5	0.00759494	0.0242215	0.04	0.0689655	0.0824742	0.199422	0.0239388	0.116954	0.676909	0.613388
42959		0.371753	0.143485	54	46	47.5	76	65.5	90.5	12	8.5	8.5	31	8.5	39.5	9.66667	26.3333	0.0607595	0.0588235	0.04	0.142529	0.0584192	0.228324	0.0531943	0.143091	0.215579	0.593705
17411		0.26786	0.118364	50.5	48.5	50	63.5	105.5	104	7.5	11	12	12.5	43.5	48.5	10.1667	34.8333	0.0379747	0.0761246	0.0564706	0.0574713	0.298969	0.280347	0.0568566	0.212262	0.335544	0.633066
42678	mmu-miR-876-3p	2.32162	N/A	42	39.5	43	46	49	51.5	1.5	2	4	0	-5.5	1	2.5	-1.5	0.00759494	0.0138408	0.0188235	N/A	N/A	0.00578035	0.0134198	0.00578035	0.419242	N/A
46415		0.558756	0.361744	48.5	41.5	42	50	62.5	60.5	6	3	3	1.5	8	9.5	4	6.33333	0.0303797	0.0207612	0.0141176	0.00689655	0.0549828	0.0549133	0.0217529	0.0389309	0.375871	0.712611
42877	mmu-miR-18b-5p	0.30213	0.199176	43.5	40.5	42	49.5	57.5	64.5	2	3	4.5	5.5	0	15.5	3.16667	7	0.0101266	0.0207612	0.0211765	0.0252874	N/A	0.0895954	0.0173548	0.0574414	0.360894	0.791636
42770	mmu-miR-665-3p	1.3433	0.239626	59	53.5	72.5	66	61	69	19.5	16	35	21	10.5	19	23.5	16.8333	0.0987342	0.110727	0.164706	0.0965517	0.0721649	0.109827	0.124722	0.0928478	0.281764	0.205735
46558		0.338227	0.208698	46.5	42.5	43.5	52	65.5	82.5	7	5.5	5.5	7	12	31	6	16.6667	0.035443	0.0380623	0.0258824	0.0321839	0.0824742	0.179191	0.0331292	0.0979496	0.19352	0.762793
42756		0.195612	0.282776	40	39	41	44.5	67.5	59.5	-0.5	2	3.5	-0.5	17.5	6	1.66667	7.66667	N/A	0.0138408	0.0164706	N/A	0.120275	0.0346821	0.0151557	0.0774785	0.122694	0.781162
42539		0.981724	0.912567	1750.5	1084.5	2139	2088.5	1005.5	1839.5	1711	1047	2102	2043.5	953.5	1787.5	1620	1594.83	8.66329	7.24567	9.89176	9.3954	6.55326	10.3324	8.60024	8.76035	0.153969	0.224645
17419		0.276329	0.240746	40.5	41	41	49	49.5	69.5	1	3.5	4	4.5	-1	16.5	2.83333	6.66667	0.00506329	0.0242215	0.0188235	0.0206897	N/A	0.0953757	0.0160361	0.0580327	0.616021	0.910022
11260	mmu-miR-151-5p	0.460672	0.421794	218	129	261	176	652	202.5	179.5	92	223.5	132.5	600.5	156	165	296.333	0.908861	0.636678	1.05176	0.609195	4.12715	0.901734	0.865768	1.87936	0.243566	1.03872
31388	mmu-miR-291a-5p	0.744534	0.286332	333.5	386	406.5	523	333.5	645	295	348.5	368	481	284.5	589	337.167	451.5	1.49367	2.41176	1.73176	2.21149	1.95533	3.40462	1.87907	2.52381	0.253553	0.306473
45985	mmu-miR-546	0.445828	0.3296	41.5	39	42	47	52.5	66.5	3.5	2	4	4.5	2.5	13	3.16667	6.66667	0.0177215	0.0138408	0.0188235	0.0206897	0.0171821	0.0751445	0.0167953	0.0376721	0.155835	0.862692
28346	mmu-miR-374-3p	0.341362	0.291781	41	41	42.5	46.5	54.5	74	2	3.5	5.5	4.5	5	21	3.66667	10.1667	0.0101266	0.0242215	0.0258824	0.0206897	0.0343643	0.121387	0.0200768	0.0588137	0.431197	0.928693
42598		0.531065	0.574219	40.5	42	38	42	52	63	1.5	6	1	-1	1	10.5	2.83333	3.5	0.00759494	0.0415225	0.00470588	N/A	0.00687285	0.0606936	0.0179411	0.0337832	1.14113	1.12651
31517		0.602429	0.428052	38.5	38.5	41	43.5	57.5	56	1	3	3.5	1	4.5	6	2.5	3.83333	0.00506329	0.0207612	0.0164706	0.0045977	0.0309278	0.0346821	0.0140984	0.0234025	0.575484	0.700492
11113	mmu-miR-448-3p	0.697002	0.674694	41	43	45	43	49	64	3	7	6.5	2	-1	14	5.5	5	0.0151899	0.0484429	0.0305882	0.0091954	N/A	0.0809249	0.031407	0.0450601	0.52987	1.12562
14313	mmu-miR-499-5p	1.54853	0.358735	44	39.5	45	47	55.5	55	5	2.5	7	2	4.5	1.5	4.83333	2.66667	0.0253165	0.017301	0.0329412	0.0091954	0.0309278	0.00867052	0.0251862	0.0162646	0.310522	0.780927
11181		N/A	N/A	40	37	41	44	44.5	48	-0.5	0	3.5	-2.5	-10	-7.5	1	-6.66667	N/A	N/A	0.0164706	N/A	N/A	N/A	0.0164706	N/A	N/A	N/A
46510	mmu-miR-1188-5p	0.345899	0.247415	44	41	43	50	61	74	2.5	3.5	5	4.5	6	19.5	3.66667	10	0.0126582	0.0242215	0.0235294	0.0206897	0.0412371	0.112717	0.0201364	0.0582145	0.322079	0.829784
17470		0.757641	0.664617	48	46.5	49.5	53.5	63	78	8.5	9	11.5	6	6	24.5	9.66667	12.1667	0.043038	0.0622837	0.0541176	0.0275862	0.0412371	0.141618	0.0531465	0.0701473	0.181754	0.887719
42811	mmu-miR-542-5p	1.07248	0.852463	51.5	45.5	55.5	53.5	51.5	68	10	8	18.5	8.5	-3	14	12.1667	6.5	0.0506329	0.0553633	0.0870588	0.0390805	N/A	0.0809249	0.0643517	0.0600027	0.307788	0.493119
46796		0.62443	0.54789	42.5	40	40	48.5	53.5	55.5	1	2	1.5	1	-2.5	4	1.5	0.833333	0.00506329	0.0138408	0.00705882	0.0045977	N/A	0.0231214	0.00865432	0.0138595	0.531659	0.945069
17289		0.35353	0.0342779	46.5	44.5	43	62	64.5	72.5	5.5	7	5.5	17.5	11	23	6	17.1667	0.0278481	0.0484429	0.0258824	0.0804598	0.0756014	0.132948	0.0340578	0.0963364	0.366923	0.330088
42588		0.588171	0.227185	97.5	68	102.5	98.5	166.5	123.5	58	30.5	65	55	101.5	74	51.1667	76.8333	0.293671	0.211073	0.305882	0.252874	0.697595	0.427746	0.270209	0.459405	0.190874	0.487684
11208	mmu-miR-207	0.752658	0.205146	410.5	281	501.5	461.5	417.5	612.5	370	243.5	464	413	361.5	561.5	359.167	445.333	1.87342	1.68512	2.18353	1.89885	2.48454	3.24566	1.91402	2.54302	0.131489	0.265554
46620		0.183718	0.198609	46	43	44	49	101.5	75.5	6	5.5	6	4	49.5	29	5.83333	27.5	0.0303797	0.0380623	0.0282353	0.0183908	0.340206	0.16763	0.0322258	0.175409	0.160339	0.918132
10954		0.396717	0.381069	45	42	41.5	48	54.5	74	6.5	5	4.5	3.5	-0.5	23	5.33333	8.66667	0.0329114	0.0346021	0.0211765	0.016092	N/A	0.132948	0.0295633	0.07452	0.247342	1.10883
11251	mmu-miR-465a-5p	0.702765	0.444675	90.5	82	104	113.5	83.5	171	51	44.5	66.5	70	33	121.5	54	74.8333	0.258228	0.307958	0.312941	0.321839	0.226804	0.702312	0.293043	0.416985	0.103238	0.603445
11227	mmu-miR-329-3p	1.05833	0.767725	233.5	173.5	322.5	307.5	161.5	246	194	136.5	286	262.5	109.5	196	205.5	189.333	0.982278	0.944637	1.34588	1.2069	0.752577	1.13295	1.09093	1.03081	0.203123	0.236489
46875		0.589713	0.529025	40.5	40	41	45	56	64	1.5	3.5	3.5	1.5	2.5	10	2.83333	4.66667	0.00759494	0.0242215	0.0164706	0.00689655	0.0171821	0.0578035	0.0160957	0.0272941	0.516885	0.986214
11018	mmu-miR-218-5p	2.46906	0.309144	87	55	184.5	93.5	55.5	76	49.5	17	147	50.5	8.5	24	71.1667	27.6667	0.250633	0.117647	0.691765	0.232184	0.0584192	0.138728	0.353348	0.14311	0.850508	0.607679
11077	mmu-miR-363-3p	0.1192	0.141595	42	41.5	40.5	44	98	91	3.5	5.5	3	3.5	48.5	41	4	31	0.0177215	0.0380623	0.0141176	0.016092	0.333333	0.236994	0.0233005	0.195473	0.554086	0.83206
46924		1.66938	0.195089	41	41	43.5	46	52	53.5	2.5	4.5	6	4	1.5	2.5	4.33333	2.66667	0.0126582	0.0311419	0.0282353	0.0183908	0.0103093	0.0144509	0.0240118	0.0143837	0.413934	0.280957
11205	mmu-miR-199b-5p	3.81232	0.140502	522.5	253	1056.5	488.5	68	75	484	217	1019.5	447	16	22.5	573.5	161.833	2.45063	1.50173	4.79765	2.05517	0.109966	0.130058	2.91667	0.765065	0.581712	1.46041
46454		0.224323	0.266977	44	40.5	40	51	55	99.5	6.5	5	3.5	10.5	7.5	47.5	5	21.8333	0.0329114	0.0346021	0.0164706	0.0482759	0.0515464	0.274566	0.0279947	0.124796	0.357779	1.03942
17422	mmu-miR-695	0.999567	0.998721	117.5	93.5	153	123.5	98	162.5	80.5	58	117	83	46.5	114	85.1667	81.1667	0.407595	0.401384	0.550588	0.381609	0.319588	0.65896	0.453189	0.453385	0.186252	0.398586
17517	mmu-miR-688	0.253339	0.111747	54	51.5	53.5	76.5	93	151	15	16.5	16.5	35.5	43	103.5	16	60.6667	0.0759494	0.114187	0.0776471	0.163218	0.295533	0.598266	0.0892611	0.352339	0.242021	0.632963
46453	mmu-miR-466f-5p	1.30478	0.0481046	68.5	62.5	71.5	76	72	72.5	28.5	25.5	35.5	31	16	21	29.8333	22.6667	0.144304	0.176471	0.167059	0.142529	0.109966	0.121387	0.162611	0.124627	0.101704	0.132568
42444	mmu-miR-291b-3p	0.582833	0.0591309	151	106	133	191	168.5	245.5	112	69	96	143.5	116.5	191.5	92.3333	150.5	0.567089	0.477509	0.451765	0.65977	0.800687	1.10694	0.498787	0.855798	0.121364	0.267143
42686	mmu-miR-136-3p	3.9889	0.0318169	83.5	58	97	68.5	60.5	56.5	42.5	20.5	60	23.5	5.5	2.5	41	10.5	0.21519	0.141869	0.282353	0.108046	0.0378007	0.0144509	0.213137	0.0534325	0.329669	0.911735
42558	mmu-miR-497-3p	0.977252	N/A	43	39	40.5	47.5	57.5	54.5	2	2	3.5	3	-2	0	2.5	0.333333	0.0101266	0.0138408	0.0164706	0.0137931	N/A	N/A	0.0134793	0.0137931	0.236467	N/A
17302		0.200637	0.098186	44.5	42.5	43	54.5	68	86.5	3.5	4	5.5	9	17.5	33.5	4.33333	20	0.0177215	0.0276817	0.0258824	0.0413793	0.120275	0.193642	0.0237618	0.118432	0.223378	0.642967
42932		1.11867	0.717176	111	73.5	153	128	86	125.5	70	36	116	81	33.5	73.5	74	62.6667	0.35443	0.249135	0.545882	0.372414	0.230241	0.424855	0.383149	0.342503	0.392651	0.294001
17464		0.605653	0.340183	256	190.5	219.5	184	288	519.5	215.5	152.5	182	138	235.5	468	183.333	280.5	1.09114	1.05536	0.856471	0.634483	1.61856	2.7052	1.00099	1.65275	0.126305	0.626704
13485	mmu-miR-10a-5p	4.16607	0.0500596	1622.5	712.5	2467	895.5	258	143.5	1582	674.5	2429.5	848.5	197.5	91.5	1562	379.167	8.01013	4.66782	11.4329	3.90115	1.35739	0.528902	8.03696	1.92915	0.420885	0.910934
46791		0.775439	0.459527	119.5	140	131.5	188	122	215	79.5	102	94.5	144	58	163	92	121.667	0.402532	0.705882	0.444706	0.662069	0.398625	0.942197	0.517707	0.66763	0.317407	0.407154
46976	mmu-miR-467g	1.34618	0.234095	306	272	476.5	415.5	207	236	267	235	439	370.5	143	183.5	313.667	232.333	1.3519	1.6263	2.06588	1.70345	0.982818	1.06069	1.68136	1.24899	0.214209	0.316654
42679		0.650279	0.105785	385	344.5	426.5	798	345.5	629	346.5	307	389	754	287	578	347.5	539.667	1.75443	2.12457	1.83059	3.46667	1.97251	3.34104	1.9032	2.92674	0.1027	0.283172
46750		0.178812	0.05981	41	40.5	40	46	64	74	1	3.5	3.5	0	8	20	2.66667	9.33333	0.00506329	0.0242215	0.0164706	N/A	0.0549828	0.115607	0.0152518	0.0852949	0.631865	0.502583
42503		1.31916	0.479522	80.5	55	100	69.5	90.5	72.5	41	18.5	62.5	25.5	36	19.5	40.6667	27	0.207595	0.128028	0.294118	0.117241	0.247423	0.112717	0.209913	0.159127	0.395731	0.480747
46624		0.44098	0.102234	142.5	162	171	278	224.5	450.5	102.5	125.5	134	235	173.5	398.5	120.667	269	0.518987	0.868512	0.630588	1.08046	1.19244	2.30347	0.672696	1.52546	0.265389	0.443212
46917	mmu-miR-205-5p	0.465777	0.168011	92	56.5	49.5	79.5	110	131	53	19.5	12.5	36.5	53.5	79	28.3333	56.3333	0.268354	0.134948	0.0588235	0.167816	0.367698	0.456647	0.154042	0.33072	0.688529	0.447277
42769	mmu-let-7b-3p	0.963391	0.901964	77	54	82.5	68.5	89.5	85	38	16	46	23.5	35	33	33.3333	30.5	0.192405	0.110727	0.216471	0.108046	0.24055	0.190751	0.173201	0.179782	0.320011	0.372281
11240	mmu-miR-409-3p	0.821463	0.610497	47	42	48	48	61	64	8	6	10	4.5	8.5	13.5	8	8.83333	0.0405063	0.0415225	0.0470588	0.0206897	0.0584192	0.0780347	0.0430292	0.0523812	0.0819568	0.55641
42964		0.471118	0.158332	70	64.5	78	102.5	90	157.5	31.5	28	40.5	60.5	37.5	107	33.3333	68.3333	0.159494	0.193772	0.190588	0.278161	0.257732	0.618497	0.181285	0.384797	0.104468	0.526637
46803		0.257519	0.375012	39.5	39	39.5	42	57	74.5	2	3	2.5	0.5	4	23.5	2.5	9.33333	0.0101266	0.0207612	0.0117647	0.00229885	0.0274914	0.135838	0.0142175	0.0552095	0.402737	1.28517
146105		0.178284	0.342421	38.5	40.5	39.5	47	51.5	89.5	1	4.5	2.5	6.5	2	39	2.66667	15.8333	0.00506329	0.0311419	0.0117647	0.0298851	0.0137457	0.225434	0.01599	0.0896881	0.846969	1.31384
146077		0.441433	0.221989	41.5	40	47.5	47.5	59	67.5	4	4.5	9.5	6	10	21	6	12.3333	0.0202532	0.0311419	0.0447059	0.0275862	0.0687285	0.121387	0.0320336	0.0725673	0.382433	0.647925
27953	spike_control_v2_28	0.614905	0.28016	58.5	51	59	75.5	63	94.5	17.5	14.5	21.5	32	11.5	42.5	17.8333	28.6667	0.0886076	0.100346	0.101176	0.147126	0.0790378	0.245665	0.09671	0.157276	0.0726831	0.532667
146051	mmu-miR-1897-3p	0.229703	0.390913	42	38.5	41	47.5	57	76.5	2.5	2	3.5	1	3	28	2.66667	10.6667	0.0126582	0.0138408	0.0164706	0.0045977	0.0206186	0.16185	0.0143232	0.0623553	0.136242	1.38779
146038		0.264895	0.325072	57	60	55	92	66	218.5	18.5	22.5	17.5	43.5	13.5	166	19.5	74.3333	0.0936709	0.155709	0.0823529	0.2	0.0927835	0.959538	0.110578	0.41744	0.357149	1.13195
146146		0.976651	0.87376	944.5	731.5	1028	1187.5	562	1029.5	905	694.5	992	1140.5	509.5	977	863.833	875.667	4.58228	4.80623	4.66824	5.24368	3.50172	5.6474	4.68558	4.7976	0.0241119	0.237676
42838		0.490239	0.303585	50	53	57	62.5	67.5	100	8.5	15	18.5	15.5	17	50	14	27.5	0.043038	0.103806	0.0870588	0.0712644	0.116838	0.289017	0.0779677	0.15904	0.402572	0.722126
30293	spike_control_v2_49	1.13045	0.790496	179	138	195.5	114.5	228	111	140	99.5	158	69	176	63.5	132.5	102.833	0.708861	0.688581	0.743529	0.317241	1.20962	0.367052	0.713657	0.631305	0.0389351	0.794316
145661	SNORD65	0.973868	0.919296	65.5	55.5	57.5	59.5	73.5	77.5	25.5	17.5	19	15	18	27	20.6667	20	0.129114	0.121107	0.0894118	0.0689655	0.123711	0.156069	0.113211	0.116249	0.185458	0.378747
19605	SNORD6	0.053979	0.168554	103.5	92	100.5	106	1813.5	1055.5	62	54	62.5	61.5	1762	1002.5	59.5	942	0.313924	0.373702	0.294118	0.282759	12.11	5.7948	0.327248	6.06251	0.126606	0.976188
146097	mmu-miR-1934-5p	0.262619	0.114634	100	113.5	89	210.5	194	451	57.5	76.5	51.5	166	141	400.5	61.8333	235.833	0.291139	0.529412	0.242353	0.763218	0.969072	2.31503	0.354301	1.34911	0.433528	0.624726
46436		2.06827	0.118928	1910.5	1006	3123	1719.5	595.5	644	1868	968.5	3084.5	1672	539.5	594.5	1973.67	935.333	9.45823	6.70242	14.5153	7.68736	3.7079	3.43642	10.2253	4.94389	0.387521	0.481358
146039	mmu-miR-669o-5p	2.00544	0.0976742	223	153.5	320.5	234	103.5	109	182	116	283	186.5	46.5	60	193.667	97.6667	0.921519	0.802768	1.33176	0.857471	0.319588	0.346821	1.01868	0.50796	0.27247	0.596488
145994	mmu-miR-1900	0.937811	0.642815	1489	1268.5	1333.5	1678	1057	1626.5	1449.5	1231.5	1297	1633	992.5	1573	1326	1399.5	7.33924	8.52249	6.10353	7.50805	6.82131	9.09249	7.32175	7.80728	0.165203	0.149192
146050	mmu-miR-669n	1.94983	0.0976086	575.5	350	743.5	577.5	166	225.5	535.5	313.5	706.5	529.5	110.5	175.5	518.5	271.833	2.71139	2.16955	3.32471	2.43448	0.75945	1.01445	2.73522	1.40279	0.211298	0.643373
13430	spike_control_v2_10	0.78722	0.677412	42.5	41.5	44	48	57	64	2.5	5	7.5	3	4	11	5	6	0.0126582	0.0346021	0.0352941	0.0137931	0.0274914	0.0635838	0.0275181	0.0349561	0.467826	0.735809
42831		0.996406	0.993794	288.5	183	552	309.5	437	206	249	146	515.5	264.5	379	154.5	303.5	266	1.26076	1.01038	2.42588	1.21609	2.60481	0.893064	1.56567	1.57132	0.482481	0.578802
146124		0.923764	0.820124	44.5	44.5	47.5	50.5	64	58	5	7	9.5	4.5	8.5	8.5	7.16667	7.16667	0.0253165	0.0484429	0.0447059	0.0206897	0.0584192	0.0491329	0.0394884	0.0427473	0.314388	0.459881
146152		0.853517	0.830297	43	39	41.5	44	55	58	5	2.5	3.5	1.5	1.5	9	3.66667	4	0.0253165	0.017301	0.0164706	0.00689655	0.0103093	0.0520231	0.019696	0.0230763	0.248025	1.08885
145745	mmu-miR-335-3p	1.03544	0.752259	551	503	715	718.5	413.5	594.5	513	466.5	677	675.5	356.5	544.5	552.167	525.5	2.59747	3.22837	3.18588	3.10575	2.45017	3.1474	3.00391	2.90111	0.11739	0.134802
145679		0.567631	0.417476	50	49.5	58	56.5	62.5	98	12.5	12.5	21.5	14.5	13	49.5	15.5	25.6667	0.0632911	0.0865052	0.101176	0.0666667	0.0893471	0.286127	0.0836576	0.14738	0.228342	0.818917
145697		0.703509	0.744302	38	35.5	40	42.5	51.5	53	1	-0.5	3.5	1	-1.5	4.5	1.33333	1.33333	0.00506329	N/A	0.0164706	0.0045977	N/A	0.0260116	0.0107669	0.0153046	0.749162	0.989366
145701	mmu-miR-668-3p	0.502078	0.0747681	196.5	116	130.5	247.5	195	334.5	155.5	80	94	200.5	145.5	282	109.833	209.333	0.787342	0.553633	0.442353	0.921839	1	1.63006	0.594443	1.18397	0.296206	0.327965
145843	mmu-miR-330-5p	0.763931	0.662833	56.5	47	58	61	65	89.5	16.5	10	22	8	11.5	38	16.1667	19.1667	0.0835443	0.0692042	0.103529	0.0367816	0.0790378	0.219653	0.085426	0.111824	0.20181	0.856192
145754		0.631146	0.31399	62	55	60.5	79	72.5	104.5	23	18	23.5	30.5	16.5	52.5	21.5	33.1667	0.116456	0.124567	0.110588	0.14023	0.113402	0.303468	0.117204	0.1857	0.0598921	0.55395
145696		0.922729	0.925818	41	40.5	40.5	49.5	59	62	2	3.5	3	0.5	1	7.5	2.83333	3	0.0101266	0.0242215	0.0141176	0.00229885	0.00687285	0.0433526	0.0161552	0.0175081	0.449699	1.28504
145638	mmu-miR-29a-5p	0.87098	0.764087	111.5	77.5	127	83	157	109	71.5	39.5	89	39	102.5	56.5	66.6667	66	0.362025	0.273356	0.418824	0.17931	0.704467	0.32659	0.351402	0.403456	0.208631	0.671412
145741		0.239467	0.165298	41.5	41	42.5	47.5	61.5	65	1	3	3.5	1.5	12.5	14.5	2.5	9.5	0.00506329	0.0207612	0.0164706	0.00689655	0.0859107	0.083815	0.0140984	0.0588741	0.575484	0.764786
146100		0.471308	0.113939	139.5	170.5	176	235	254.5	419	100	132	137	189.5	201.5	367.5	123	252.833	0.506329	0.913495	0.644706	0.871264	1.38488	2.12428	0.688177	1.46014	0.300845	0.431388
147827		0.593065	0.0650863	41.5	40	40.5	48.5	54	57	2	2.5	3	4.5	-1.5	4.5	2.5	2.5	0.0101266	0.017301	0.0141176	0.0206897	N/A	0.0260116	0.0138484	0.0233506	0.259582	0.161159
147820		0.995524	0.976469	247	216	225	224.5	223	254.5	207	178.5	186.5	182.5	167.5	205	190.667	185	1.0481	1.23529	0.877647	0.83908	1.1512	1.18497	1.05368	1.05842	0.169775	0.180175
147845		1.1048	0.684406	42	41	41	49	51.5	52	3	3.5	4	4.5	-9	2.5	3.5	-0.666667	0.0151899	0.0242215	0.0188235	0.0206897	N/A	0.0144509	0.0194116	0.0175703	0.234108	0.251077
145897	mmu-miR-92b-3p	0.349247	0.111703	74	62	82	88	168	158.5	33	25	44	42	106.5	111	34	86.5	0.167089	0.17301	0.207059	0.193103	0.731959	0.641618	0.182386	0.522227	0.118274	0.552607
147195	mmu-miR-18a-5p	1.47571	0.301704	43.5	39	39.5	48	61.5	52.5	3.5	2	2.5	3	-2.5	1	2.66667	0.5	0.0177215	0.0138408	0.0117647	0.0137931	N/A	0.00578035	0.0144424	0.00978673	0.209358	0.578935
147203	mmu-miR-302a-3p	0.71876	0.291007	300	225	398	642	228.5	400	259	188	360.5	597	176	353	269.167	375.333	1.31139	1.30104	1.69647	2.74483	1.20962	2.04046	1.4363	1.9983	0.156913	0.384561
148008		2.69171	0.0370798	4308.5	2511	3698.5	3079.5	509	689.5	4268.5	2474	3661.5	3034	458.5	638.5	3468	1377	21.6127	17.1211	17.2306	13.9494	3.1512	3.69075	18.6548	6.93046	0.137347	0.877948
147865		1.32727	N/A	40	41	39	44	51	51	1	3.5	2.5	-1.5	1.5	-1	2.33333	-0.333333	0.00506329	0.0242215	0.0117647	N/A	0.0103093	N/A	0.0136832	0.0103093	0.710516	N/A
147870		1.38569	0.61899	40.5	40.5	39.5	45	56.5	48.5	1	2.5	1.5	1	2	0.5	1.66667	1.16667	0.00506329	0.017301	0.00705882	0.0045977	0.0137457	0.00289017	0.00980772	0.00707786	0.669438	0.824726
147919		0.389247	0.173653	44.5	41	44.5	50	63.5	71.5	6	4	7	6	11.5	22	5.66667	13.1667	0.0303797	0.0276817	0.0329412	0.0275862	0.0790378	0.127168	0.0303342	0.0779305	0.0867026	0.63903
147754		2.0078	0.154066	165.5	157	299	217	83.5	123.5	126.5	120.5	262.5	173	20.5	71.5	169.833	88.3333	0.640506	0.83391	1.23529	0.795402	0.140893	0.413295	0.903237	0.449864	0.335896	0.730851
147837		0.577823	0.174803	56	58	55	75.5	80	99	17.5	21.5	17.5	32	20	46.5	18.8333	32.8333	0.0886076	0.148789	0.0823529	0.147126	0.137457	0.268786	0.106583	0.184457	0.34419	0.396795
147981		0.4961	0.20512	46	44.5	49	54.5	62	77	9	8.5	12	12	13.5	30.5	9.83333	18.6667	0.0455696	0.0588235	0.0564706	0.0551724	0.0927835	0.176301	0.0536212	0.108085	0.131878	0.573592
147789		1.04788	0.790104	250	260.5	412	381.5	228	298	213	225	374.5	339.5	169.5	254.5	270.833	254.5	1.07848	1.55709	1.76235	1.56092	1.16495	1.4711	1.46598	1.39899	0.239379	0.148394
147562		0.314141	0.246104	40	41.5	40	50.5	57.5	64	0.5	4.5	3.5	3	6.5	17.5	2.83333	9	0.00253165	0.0311419	0.0164706	0.0137931	0.0446735	0.101156	0.0167147	0.0532076	0.855934	0.832632
147846		0.365122	0.180583	56	54.5	52.5	79	78	127	17	18	15.5	28.5	27.5	79	16.8333	45	0.0860759	0.124567	0.0729412	0.131034	0.189003	0.456647	0.0945282	0.258895	0.283841	0.670905
147748		0.219013	N/A	44	39.5	41.5	46.5	54	65.5	3.5	3.5	4	-1.5	-0.5	16	3.66667	4.66667	0.0177215	0.0242215	0.0188235	N/A	N/A	0.0924855	0.0202555	0.0924855	0.171733	N/A
148430		0.378136	0.0425532	63	50	68	86.5	102	123	22.5	13	29.5	40	47.5	68.5	21.6667	52	0.113924	0.0899654	0.138824	0.183908	0.32646	0.395954	0.114238	0.302107	0.213857	0.35782
148495		1.56416	0.0888747	140	130.5	189.5	150	101	135.5	99	92.5	153.5	103	35.5	82	115	73.5	0.501266	0.640138	0.722353	0.473563	0.243986	0.473988	0.621252	0.397179	0.179874	0.334029
148335		0.890745	0.705142	123.5	104	121.5	111	119.5	178	82.5	66	83.5	65.5	58.5	124.5	77.3333	82.8333	0.417722	0.456747	0.392941	0.301149	0.402062	0.719653	0.42247	0.474288	0.0761405	0.460481
148208		0.857781	0.701424	40.5	39	40	47.5	52	52	1	1	2.5	1.5	-3.5	2	1.5	0	0.00506329	0.00692042	0.0117647	0.00689655	N/A	0.0115607	0.00791614	0.00922862	0.437068	0.357371
148562	mmu-miR-128-1-5p	0.224045	0.356546	41	39.5	40.5	48.5	56.5	78.5	2.5	2	3	4.5	1.5	26	2.5	10.6667	0.0126582	0.0138408	0.0141176	0.0206897	0.0103093	0.150289	0.0135389	0.0604293	0.057253	1.29066
147715		0.966037	N/A	43	45.5	45.5	53.5	55.5	50.5	2	8.5	8	8	-10	-0.5	6.16667	-0.833333	0.0101266	0.0588235	0.0376471	0.0367816	N/A	N/A	0.0355324	0.0367816	0.687183	N/A
148042		1.52728	0.339933	42.5	42.5	40.5	47.5	59	50.5	4	5	3.5	3	-3	3	4.16667	1	0.0202532	0.0346021	0.0164706	0.0137931	N/A	0.017341	0.0237753	0.0155671	0.402314	0.161159
148332		0.30492	0.178398	43	39	41	49.5	57.5	58.5	3.5	1.5	2.5	4.5	-3	11.5	2.5	4.33333	0.0177215	0.0103806	0.0117647	0.0206897	N/A	0.066474	0.0132889	0.0435818	0.293522	0.742842
147334		0.575539	0.64236	46.5	40.5	41.5	46.5	60	70.5	6.5	4	4.5	1	1.5	22	5	8.16667	0.0329114	0.0276817	0.0211765	0.0045977	0.0103093	0.127168	0.0272565	0.0473582	0.215692	1.4607
147722		1.48928	0.382597	272	197.5	476	410.5	114	195	232.5	161	438.5	366.5	57.5	146	277.333	190	1.17722	1.11419	2.06353	1.68506	0.395189	0.843931	1.45164	0.974726	0.365685	0.671785
147718		0.351539	0.226742	47.5	42.5	46	54.5	59	87.5	6.5	5.5	8	12.5	8	34	6.66667	18.1667	0.0329114	0.0380623	0.0376471	0.0574713	0.0549828	0.196532	0.0362069	0.102995	0.0790331	0.786585
148642		0.323327	0.123638	334	297.5	426	395	1108	1255.5	293.5	260	389	351.5	1057	1201	314.167	869.833	1.48608	1.79931	1.83059	1.61609	7.2646	6.9422	1.70532	5.2743	0.111719	0.601445
148040	mmu-miR-1247-3p	0.330393	0.318834	40.5	38.5	41.5	47.5	55	58	1.5	1.5	5	2.5	-2	12.5	2.66667	4.33333	0.00759494	0.0103806	0.0235294	0.0114943	N/A	0.0722543	0.013835	0.0418743	0.615134	1.02602
147595		0.00395268	0.179798	46.5	38.5	44.5	47	919	2487	7.5	2.5	5	3.5	851	2434.5	5	1096.33	0.0379747	0.017301	0.0235294	0.016092	5.8488	14.0723	0.0262684	6.64571	0.403736	1.06262
147712		1.55304	0.105067	44.5	41	47	50	59	58	5	4.5	8.5	6	2.5	3	6	3.83333	0.0253165	0.0311419	0.04	0.0275862	0.0171821	0.017341	0.0321528	0.0207031	0.229958	0.287949
148170	mmu-miR-741-5p	3.99707	N/A	41.5	38	38.5	45.5	50.5	47.5	2	1.5	1.5	0.5	-10.5	-2	1.66667	-4	0.0101266	0.0103806	0.00705882	0.00229885	N/A	N/A	0.00918868	0.00229885	0.201212	N/A
148580	mmu-miR-134-3p	2.73336	0.0316177	43.5	39	42.5	41.5	50.5	50	4.5	2.5	5.5	-2.5	1.5	1	4.16667	0	0.0227848	0.017301	0.0258824	N/A	0.0103093	0.00578035	0.0219894	0.00804481	0.197623	0.398075
148110	mmu-miR-3075-3p	0.549519	0.331993	42	43	41.5	47	59	69	5	7.5	4.5	4	9.5	16.5	5.66667	10	0.0253165	0.0519031	0.0211765	0.0183908	0.0652921	0.0953757	0.0327987	0.0596862	0.508372	0.650023
148538	mmu-miR-146a-3p	1.93328	0.323668	42	40	40	43	55.5	47	4	4.5	2.5	1	2.5	-2	3.66667	0.5	0.0202532	0.0311419	0.0117647	0.0045977	0.0171821	N/A	0.0210532	0.0108899	0.46137	0.817135
148091	mmu-miR-3088-5p	0.0930494	0.135512	40.5	38	40.5	46	60	81	1.5	1	4	-2.5	7	33	2.16667	12.5	0.00759494	0.00692042	0.0188235	N/A	0.04811	0.190751	0.011113	0.119431	0.601645	0.84453
148016		0.432709	0.478639	42	40.5	41	47	55	62	2	4	4	-1.5	0.5	14.5	3.33333	4.5	0.0101266	0.0276817	0.0188235	N/A	0.00343643	0.083815	0.0188773	0.0436257	0.464986	1.30282
148459		0.438879	0.202974	58	54	56	73	87	118.5	18.5	17.5	18.5	22	29	67	18.1667	39.3333	0.0936709	0.121107	0.0870588	0.101149	0.199313	0.387283	0.100612	0.229248	0.179445	0.634233
148612		N/A	N/A	41	40	41.5	46.5	44.5	51.5	0.5	3	4	-0.5	-11.5	-1	2.5	-4.33333	0.00253165	0.0207612	0.0188235	N/A	N/A	N/A	0.0140388	N/A	0.7132	N/A
148511		0.299108	0.2085	46	42	42	54.5	68.5	83	5	5	5	9	8.5	31	5	16.1667	0.0253165	0.0346021	0.0235294	0.0413793	0.0584192	0.179191	0.027816	0.0929964	0.213707	0.807892
148453	mmu-miR-3074-5p	0.626936	0.384546	43.5	41	43	49	51	59	1.5	3.5	5	4	-3.5	7	3.33333	2.5	0.00759494	0.0242215	0.0235294	0.0183908	N/A	0.0404624	0.0184486	0.0294266	0.509844	0.53037
148212	mmu-miR-3103-3p	0.766405	0.151291	174.5	162.5	168.5	214.5	197	245.5	134.5	125	131	169.5	134	194	130.167	165.833	0.681013	0.865052	0.616471	0.77931	0.920962	1.12139	0.720845	0.940553	0.178941	0.182741
148530		1.8281	0.0821509	163.5	167	248	197	111	118.5	123	129.5	209.5	151	42	67	154	86.6667	0.622785	0.896194	0.985882	0.694253	0.28866	0.387283	0.834954	0.456732	0.226524	0.463132
148517	mmu-miR-3078-5p	N/A	N/A	39	40.5	38.5	44.5	45.5	45.5	-0.5	3.5	1	-2	-10	-5	1.33333	-5.66667	N/A	0.0242215	0.00470588	N/A	N/A	N/A	0.0144637	N/A	0.954087	N/A
148267	mmu-miR-3082-5p	2.55023	0.0515604	526	285.5	704	400	132.5	179.5	487	247.5	667	356	70	130	467.167	185.333	2.46582	1.7128	3.13882	1.63678	0.4811	0.751445	2.43915	0.956442	0.292473	0.632028
148134	mmu-miR-3067-5p	0.152981	0.152637	56	55	52.5	154	74	247	16.5	18	14	109.5	22.5	196	16.1667	109.333	0.0835443	0.124567	0.0658824	0.503448	0.154639	1.13295	0.0913314	0.597012	0.329652	0.830503
148389		0.726998	0.43749	615.5	517.5	312	436.5	767	681.5	575.5	480.5	274	393	714	630	443.333	579	2.91392	3.32526	1.28941	1.8069	4.90722	3.64162	2.50953	3.45191	0.428958	0.451588
148484	mmu-miR-3084-3p	0.348584	0.263462	1095.5	436.5	1491.5	511	3930.5	2498.5	1054.5	399.5	1455	465	3871.5	2447	969.667	2261.17	5.33924	2.76471	6.84706	2.13793	26.6082	14.1445	4.98367	14.2969	0.414208	0.855841
148576		0.54362	0.274329	45.5	41.5	42	51	55	61	3.5	3.5	5	8	2.5	11.5	4	7.33333	0.0177215	0.0242215	0.0235294	0.0367816	0.0171821	0.066474	0.0218241	0.0401459	0.16357	0.618184
148435		0.778186	0.546683	74.5	71	83	72	94	120	33.5	34	45	28.5	34	74	37.5	45.5	0.16962	0.235294	0.211765	0.131034	0.233677	0.427746	0.20556	0.264152	0.161869	0.570447
148329		1.77612	N/A	40	38.5	40.5	45.5	60	47	0	1.5	3	1.5	-4	-3	1.5	-1.83333	N/A	0.0103806	0.0141176	0.00689655	N/A	N/A	0.0122491	0.00689655	0.215727	N/A
148600		0.728325	0.464858	40	38.5	41	43.5	61.5	51	-0.5	1.5	3.5	0	2	4	1.5	2	N/A	0.0103806	0.0164706	N/A	0.0137457	0.0231214	0.0134256	0.0184335	0.320749	0.359649
148028	mghv-miR-M1-14-5p	0.240925	0.25927	40.5	41	39.5	48	57.5	73	1.5	5	1.5	4.5	-3.5	20	2.66667	7	0.00759494	0.0346021	0.00705882	0.0206897	N/A	0.115607	0.0164186	0.0681483	0.959254	0.984862
148555		0.624337	0.196246	50	44.5	43	56	52	60.5	9.5	9	5	13.5	-3	14	7.83333	8.16667	0.0481013	0.0622837	0.0235294	0.062069	N/A	0.0809249	0.0446381	0.0714969	0.439263	0.186485
148153		27.7331	N/A	39	51.5	52.5	43	54	47.5	1.5	16	15.5	0.5	-3.5	-1	11	-1.33333	0.00759494	0.110727	0.0729412	0.00229885	N/A	N/A	0.0637543	0.00229885	0.818393	N/A
148392		0.598063	0.481897	41.5	42.5	38.5	47	45	63	2.5	6.5	1.5	5	-6.5	8.5	3.5	2.33333	0.0126582	0.0449827	0.00705882	0.0229885	N/A	0.0491329	0.0215666	0.0360607	0.949214	0.512661
148636	mmu-miR-466f	1.99703	0.154178	219	143	344	246.5	93	110.5	182	107	307.5	201.5	40	61.5	198.833	101	0.921519	0.740484	1.44706	0.926437	0.274914	0.355491	1.03635	0.518947	0.354143	0.68444
148301		0.605409	0.279799	106.5	89.5	83	110	118.5	189.5	66	52.5	45.5	57	67	135.5	54.6667	86.5	0.334177	0.363322	0.214118	0.262069	0.460481	0.783237	0.303872	0.501929	0.260254	0.524067
146094		0.824179	0.871686	44	38	42	50	46	55.5	0	1	4.5	0.5	-6	5.5	1.83333	0	N/A	0.00692042	0.0211765	0.00229885	N/A	0.0317919	0.0140484	0.0170454	0.717557	1.22348
11039		1.00989	0.984249	2494	671	2017.5	1034.5	2265.5	1105	2451.5	635	1980	988.5	2212	1059	1688.83	1419.83	12.4127	4.39446	9.31765	4.54483	15.2027	6.12139	8.70826	8.62299	0.464351	0.667113
46592		4.0227	N/A	39.5	39	39.5	46.5	51	51	-0.5	2	2	-3	-7.5	0.5	1.16667	-3.33333	N/A	0.0138408	0.00941176	N/A	N/A	0.00289017	0.0116263	0.00289017	0.269374	N/A
27565	mmu-miR-423-5p	0.359811	0.149865	150.5	90	205	148.5	366.5	431	110	52.5	168	103	302.5	381	110.167	262.167	0.556962	0.363322	0.790588	0.473563	2.07904	2.20231	0.570291	1.58497	0.37515	0.608515
146147	mmu-miR-1897-5p	1.93647	0.178026	1165	841	2155.5	1477.5	282.5	528.5	1123.5	802	2118	1434	229.5	481	1347.83	714.833	5.68861	5.55017	9.96706	6.5931	1.57732	2.78035	7.06861	3.65026	0.355244	0.717375
168805		1.21391	0.353643	191.5	228.5	244.5	245.5	163	196.5	150.5	188.5	207	201.5	103.5	150	182	151.667	0.762025	1.3045	0.974118	0.926437	0.71134	0.867052	1.01355	0.834943	0.269723	0.133045
168648		0.320542	0.086828	54	51	54	75	89	113.5	14	12	15.5	29.5	29	64.5	13.8333	41	0.0708861	0.083045	0.0729412	0.135632	0.199313	0.372832	0.0756241	0.235926	0.0860615	0.520356
46474		1.57429	0.413065	91	79	150.5	118.5	62	68.5	52.5	42	112.5	75.5	-1	19.5	69	31.3333	0.265823	0.290657	0.529412	0.347126	N/A	0.112717	0.361964	0.229922	0.402097	0.72091
168799		1.31858	0.511943	44.5	38.5	44	47	53.5	50.5	5	1.5	5.5	3	-1	3	4	1.66667	0.0253165	0.0103806	0.0258824	0.0137931	N/A	0.017341	0.0205265	0.0155671	0.428282	0.161159
168591		0.265815	0.153263	54	65.5	51.5	73	112	177	15.5	28	13	27	61	123	18.8333	70.3333	0.078481	0.193772	0.0611765	0.124138	0.419244	0.710983	0.111143	0.418122	0.64853	0.701767
168675		1.30491	N/A	41.5	40.5	45.5	49	53.5	48.5	2	3.5	8	4	-1.5	-1	4.5	0.5	0.0101266	0.0242215	0.0376471	0.0183908	N/A	N/A	0.0239984	0.0183908	0.573439	N/A
168885		0.445964	0.495352	41	39	40	45.5	54	58	1	2	2	1	1	9	1.66667	3.66667	0.00506329	0.0138408	0.00941176	0.0045977	0.00687285	0.0520231	0.00943863	0.0211646	0.464986	1.26383
168673		3.03408	0.121073	89.5	55	73	79.5	66.5	51	48.5	18	35.5	34.5	1	2	34	12.5	0.24557	0.124567	0.167059	0.158621	0.00687285	0.0115607	0.179065	0.0590181	0.342825	1.4621
168814		0.575399	N/A	41	39.5	41.5	42.5	54	54.5	2.5	3	3.5	-2.5	-5.5	5	3	-1	0.0126582	0.0207612	0.0164706	N/A	N/A	0.0289017	0.01663	0.0289017	0.243768	N/A
168744		N/A	N/A	39	39	38.5	44	51	44.5	-1.5	2	1	0	-8.5	-2	0.5	-3.5	N/A	0.0138408	0.00470588	N/A	N/A	N/A	0.00927336	N/A	0.696553	N/A
168628		N/A	N/A	38.5	36.5	37	41.5	48.5	42.5	-0.5	0.5	0	-4	-6.5	-6.5	0	-5.66667	N/A	0.00346021	N/A	N/A	N/A	N/A	0.00346021	N/A	N/A	N/A
168742		0.705889	0.329156	45.5	42	45.5	50	66.5	60.5	7	5.5	8	7	11.5	8	6.83333	8.83333	0.035443	0.0380623	0.0376471	0.0321839	0.0790378	0.0462428	0.0370508	0.0524882	0.0379951	0.458069
168933		1.18086	0.27203	1244	723	1090.5	1023.5	573	957	1205	687	1052.5	980	526.5	910.5	981.5	805.667	6.10127	4.75433	4.95294	4.50575	3.61856	5.26301	5.26951	4.46244	0.137989	0.184446
168619		0.471837	0.149622	4635.5	2257.5	4268.5	3798	7725.5	9406.5	4595.5	2221	4232	3755.5	7670.5	9361.5	3682.83	6929.17	23.2684	15.3702	19.9153	17.2667	52.7182	54.1127	19.518	41.3659	0.203096	0.504816
168568		0.346908	0.130069	47.5	39.5	41.5	51.5	66	78	9.5	3.5	5	7.5	15	24	6	15.5	0.0481013	0.0242215	0.0235294	0.0344828	0.103093	0.138728	0.0319507	0.0921013	0.437895	0.575289
168620		1.11918	0.771125	41	38	41	50.5	48	53.5	3	2	3.5	-1	1	3.5	2.83333	1.16667	0.0151899	0.0138408	0.0164706	N/A	0.00687285	0.0202312	0.0151671	0.013552	0.0867026	0.697002
168954		0.858842	0.641211	65	59.5	79	97.5	68	93.5	23	23	42	47.5	13.5	41.5	29.3333	34.1667	0.116456	0.15917	0.197647	0.218391	0.0927835	0.239884	0.157757	0.183686	0.257446	0.432554
168811		0.863828	0.463069	106	118.5	117	158	131	124.5	61	81.5	78.5	101	76.5	77.5	73.6667	85	0.308861	0.564014	0.369412	0.464368	0.525773	0.447977	0.414095	0.479373	0.321946	0.085552
168801		0.552402	0.292227	51	44.5	43.5	68	57	78	10.5	7.5	5	15.5	5	22	7.66667	14.1667	0.0531646	0.0519031	0.0235294	0.0712644	0.0343643	0.127168	0.0428657	0.0775988	0.390932	0.602134
168697		0.272917	0.0610077	70.5	68	61	123	122.5	203	29	31	23.5	78.5	70	153.5	27.8333	100.667	0.146835	0.214533	0.110588	0.36092	0.4811	0.887283	0.157319	0.576434	0.335366	0.478508
169333		N/A	N/A	42	42.5	39.5	48	52.5	53	3.5	5	2	-1	0	-0.5	3.5	-0.5	0.0177215	0.0346021	0.00941176	N/A	N/A	N/A	0.0205785	N/A	0.623753	N/A
169279		N/A	N/A	39	49	47	43	48	41	-0.5	10.5	9	-3	-11.5	-9.5	6.33333	-8	N/A	0.0726644	0.0423529	N/A	N/A	N/A	0.0575087	N/A	0.372699	N/A
169117		2.79965	N/A	38.5	38	39	44	48.5	47.5	-1.5	0.5	2	0.5	-8.5	-1	0.333333	-3	N/A	0.00346021	0.00941176	0.00229885	N/A	N/A	0.00643599	0.00229885	0.653884	N/A
169195		2.63391	N/A	39	38.5	39.5	40	49.5	45.5	-1.5	0.5	2.5	-2.5	-6	0.5	0.5	-2.66667	N/A	0.00346021	0.0117647	N/A	N/A	0.00289017	0.00761246	0.00289017	0.771389	N/A
168988		N/A	N/A	39	38	37.5	39	43.5	40	-0.5	0	-0.5	-4	-8.5	-9.5	-0.333333	-7.33333	N/A	N/A	N/A	N/A	N/A	N/A	N/A	N/A	N/A	N/A
169151		2.01696	N/A	38.5	37.5	41	43	51	44	-0.5	1	0.5	0.5	-1.5	-6.5	0.333333	-2.5	N/A	0.00692042	0.00235294	0.00229885	N/A	N/A	0.00463668	0.00229885	0.696553	N/A
169147		0.537339	0.127326	44	45.5	46.5	55	68.5	60	5	8.5	4.5	12	12.5	9.5	6	11.3333	0.0253165	0.0588235	0.0211765	0.0551724	0.0859107	0.0549133	0.0351055	0.0653321	0.58807	0.272791
169174		N/A	N/A	39	37.5	38.5	44	48.5	44	-0.5	1	1.5	-2	-9.5	-4.5	0.666667	-5.33333	N/A	0.00692042	0.00705882	N/A	N/A	N/A	0.00698962	N/A	0.0140021	N/A
169241		1.50672	0.257509	46	45.5	51	52	54	57	7.5	8	13	8	2	9	9.5	6.33333	0.0379747	0.0553633	0.0611765	0.0367816	0.0137457	0.0520231	0.0515048	0.0341835	0.234397	0.563738
169211		0.652218	0.335913	203	210	280	265	431	258.5	164.5	172	241.5	221	380	210.5	192.667	270.5	0.832911	1.19031	1.13647	1.01609	2.61168	1.21676	1.05323	1.61485	0.182953	0.538192
169188		1.27931	0.0544483	7024	4179	7124	4815	4026.5	4702.5	6984	4142	7087	4768.5	3970	4655	6071	4464.5	35.362	28.6644	33.3506	21.9241	27.2852	26.9075	32.459	25.3723	0.105878	0.11793
169336	mmu-miR-17-5p	0.736814	0.510182	226	106.5	259.5	189.5	322.5	194	187	69.5	222.5	143	269	147.5	159.667	186.5	0.946835	0.480969	1.04706	0.657471	1.8488	0.852601	0.824954	1.11962	0.366185	0.570706
169354		2.01696	N/A	38.5	39	38.5	44	48.5	46.5	-1	2	1	1	-3	-3	0.666667	-1.66667	N/A	0.0138408	0.00470588	0.0045977	N/A	N/A	0.00927336	0.0045977	0.696553	N/A
169090		1.2783	0.682902	42.5	39	46.5	47.5	52.5	45	3	2.5	9	5.5	2	-1.5	4.83333	2	0.0151899	0.017301	0.0423529	0.0252874	0.0137457	N/A	0.024948	0.0195165	0.605664	0.418168
169222		0.848459	0.760126	46	53	47	69	57	62	7.5	17	10	27	4.5	14.5	11.5	15.3333	0.0379747	0.117647	0.0470588	0.124138	0.0309278	0.083815	0.0675602	0.0796269	0.645553	0.587062
169176		0.10889	0.34625	38.5	37	38.5	45.5	51.5	64	-1	0.5	1	2.5	2.5	14.5	0.166667	6.5	N/A	0.00346021	0.00470588	0.0114943	0.0171821	0.083815	0.00408304	0.0374971	0.215727	1.07243
169353		0.987007	0.983209	47.5	45.5	56.5	59	54.5	78	9.5	10.5	18.5	13.5	1	24.5	12.8333	13	0.0481013	0.0726644	0.0870588	0.062069	0.00687285	0.141618	0.0692748	0.0701868	0.284356	0.96512
169193		1.63956	0.161127	56.5	53.5	73.5	73.5	63	60.5	16.5	16.5	35.5	21.5	10	9.5	22.8333	13.6667	0.0835443	0.114187	0.167059	0.0988506	0.0687285	0.0549133	0.121597	0.0741641	0.347439	0.302941
169317		N/A	N/A	40	38	37.5	47	57.5	47	-1	1.5	-1	-3	-3.5	-0.5	-0.166667	-2.33333	N/A	0.0103806	N/A	N/A	N/A	N/A	0.0103806	N/A	N/A	N/A
169032		N/A	N/A	40.5	39	40.5	47	52.5	49	1	2	1.5	-0.5	-3.5	-4	1.5	-2.66667	0.00506329	0.0138408	0.00705882	N/A	N/A	N/A	0.00865432	N/A	0.531659	N/A
168966	mmu-miR-28-5p/mmu-miR-28c	0.634265	0.438663	383.5	182	490	300.5	726	380	341.5	144.5	452.5	255.5	666.5	329.5	312.833	417.167	1.72911	1	2.12941	1.17471	4.58076	1.90462	1.61951	2.55336	0.353581	0.702329
168828	mmu-miR-5125	0.993813	0.973368	196	167.5	191.5	220.5	144	233	152.5	130.5	153.5	170.5	86	179.5	145.5	145.333	0.772152	0.903114	0.722353	0.783908	0.591065	1.03757	0.799206	0.804182	0.116826	0.278473
169190	mmu-miR-5117-3p	1.38703	N/A	312	176.5	415.5	259.5	57.5	46	272	139	377	215	-3.5	-5.5	262.667	68.6667	1.37722	0.961938	1.77412	0.988506	N/A	N/A	1.37109	0.988506	0.296206	N/A
168830		2.1747	0.12082	47.5	44	50.5	55.5	59	53	6	7	12.5	8.5	1	3	8.5	4.16667	0.0303797	0.0484429	0.0588235	0.0390805	0.00687285	0.017341	0.0458821	0.0210981	0.313712	0.778705
169175	mmu-miR-3966	3.88339	N/A	40	40	48.5	45.5	52	48	-1	2.5	11.5	2	-3.5	-0.5	4.33333	-0.666667	N/A	0.017301	0.0541176	0.0091954	N/A	N/A	0.0357093	0.0091954	0.729033	N/A
168845	mmu-miR-5625-5p	N/A	N/A	38	37	39	41.5	42	48	-1	0	1.5	-2	-10	-3	0.166667	-5	N/A	N/A	0.00705882	N/A	N/A	N/A	0.00705882	N/A	N/A	N/A
168694	mmu-miR-5616-5p	1.13771	0.580618	55.5	47	67.5	63.5	61.5	65.5	16.5	9.5	26	19.5	9.5	14.5	17.3333	14.5	0.0835443	0.0657439	0.122353	0.0896552	0.0652921	0.083815	0.0905471	0.0795874	0.319689	0.159822
168752	mmu-miR-5627-3p	0.464048	0.164019	66.5	78.5	85	112.5	97.5	177	25.5	41.5	47	68	48	126.5	38	80.8333	0.129114	0.287197	0.221176	0.312644	0.329897	0.731214	0.212496	0.457918	0.373647	0.517206
169412		0.484045	0.0694683	484.5	251.5	459	556.5	724	885	445	214.5	421	512	675.5	833.5	360.167	673.667	2.25316	1.48443	1.98118	2.35402	4.64261	4.81792	1.90626	3.93818	0.204487	0.349075
17608	mmu-miR-425-5p	1.00101	0.996822	90	63	111	83	105	98.5	53	27.5	73.5	42	51	45	51.3333	46	0.268354	0.190311	0.345882	0.193103	0.350515	0.260116	0.268183	0.267912	0.290047	0.294855
30787	mmu-miR-125b-5p	1.83465	0.156828	5092	3500	8099	5486.5	2771	741	5054	3464.5	8062	5443.5	2714.5	694	5526.83	2950.67	25.5899	23.9758	37.9388	25.0276	18.6564	4.01156	29.1682	15.8985	0.261874	0.677801
11159		0.239603	0.228192	40.5	40	42	51.5	48	85	4	5	5.5	8	-9	32.5	4.83333	10.5	0.0202532	0.0346021	0.0258824	0.0367816	N/A	0.187861	0.0269125	0.112321	0.268637	0.951105
11218	mmu-miR-294-3p	0.417519	0.323785	47	46.5	49	55.5	72.5	104.5	10.5	11.5	12	14	12	53	11.3333	26.3333	0.0531646	0.0795848	0.0564706	0.0643678	0.0824742	0.306358	0.0630733	0.151067	0.22822	0.89226
46572	mcmv-miR-m108-2-3p	3.15337	N/A	36.5	41	41	42.5	49	49	0	6	3.5	2	-8.5	-0.5	3.16667	-2.33333	N/A	0.0415225	0.0164706	0.0091954	N/A	N/A	0.0289965	0.0091954	0.610913	N/A
42613		0.293649	0.254065	61.5	68	59.5	78.5	98.5	234.5	24.5	33	22.5	38.5	47	183.5	26.6667	89.6667	0.124051	0.228374	0.105882	0.177011	0.323024	1.06069	0.152769	0.520243	0.432698	0.910543
42511	mmu-miR-99a-3p	0.605205	0.474151	43	39.5	53	48	60	75.5	7	4	15.5	8.5	6	25	8.83333	13.1667	0.035443	0.0276817	0.0729412	0.0390805	0.0412371	0.144509	0.0453553	0.0749421	0.533636	0.804035
11217	mmu-miR-293-3p	0.222118	0.317542	42.5	48	51.5	62.5	66.5	158	6.5	13.5	10.5	20.5	11	107.5	10.1667	46.3333	0.0329114	0.0934256	0.0494118	0.0942529	0.0756014	0.621387	0.0585829	0.263747	0.533981	1.17486
46712		0.0312348	0.000508696	36	37.5	38.5	39.5	97	94.5	0.5	2	0	-3.5	38	45.5	0.833333	26.6667	0.00253165	0.0138408	N/A	N/A	0.261168	0.263006	0.00818624	0.262087	0.976859	0.00495726
17541		0.684107	0.531815	39	45	50.5	58	61.5	69.5	3	10.5	12.5	15	3.5	21	8.66667	13.1667	0.0151899	0.0726644	0.0588235	0.0689655	0.024055	0.121387	0.0488926	0.0714693	0.613521	0.681614
17596		0.290403	0.128578	51	51	66	68	137.5	121.5	14	16	28.5	24	82	71.5	19.5	59.1667	0.0708861	0.110727	0.134118	0.110345	0.563574	0.413295	0.105243	0.362405	0.303776	0.637024
28250	mmu-miR-872-5p	2.24252	0.347859	68	48.5	110.5	73	62.5	49.5	32	13.5	70.5	29	6	-1	38.6667	11.3333	0.162025	0.0934256	0.331765	0.133333	0.0412371	N/A	0.195739	0.0872852	0.626826	0.746081
11084		3.65514	0.141993	38	38.5	46.5	45	55	50.5	2	4.5	6	1.5	-1.5	1	4.16667	0.333333	0.0101266	0.0311419	0.0282353	0.00689655	N/A	0.00578035	0.0231679	0.00633845	0.491509	0.124522
17358		1.22636	0.44393	87	66	123	108.5	89	88	50	31.5	86	63.5	32	35	55.8333	43.5	0.253165	0.217993	0.404706	0.291954	0.219931	0.202312	0.291955	0.238066	0.339835	0.199494
17312	mmu-miR-592-5p	0.295852	0.300989	40	37.5	43	45.5	64	69	3	2.5	3.5	2	5.5	20.5	3	9.33333	0.0151899	0.017301	0.0164706	0.0091954	0.0378007	0.118497	0.0163205	0.0551644	0.0651668	1.02751
11171		0.318091	0.342862	40.5	37.5	39.5	43	62	64.5	4	3	2	-0.5	1.5	16.5	3	5.83333	0.0202532	0.0207612	0.00941176	N/A	0.0103093	0.0953757	0.0168087	0.0528425	0.381409	1.13831
42803	mmu-miR-466c-5p	1.82389	0.027939	84.5	70	88	88.5	66.5	69.5	47.5	34.5	50	41.5	12	20.5	44	24.6667	0.240506	0.238754	0.235294	0.190805	0.0824742	0.118497	0.238185	0.130592	0.0111357	0.422451
46301		N/A	N/A	38	36.5	43.5	40	52	44.5	1.5	1.5	1	-5.5	-6.5	-4	1.33333	-5.33333	0.00759494	0.0103806	0.00470588	N/A	N/A	N/A	0.00756048	N/A	0.37531	N/A
14289	mmu-miR-540-3p	0.360285	0.122585	56	46.5	57.5	65	96	111.5	19	11.5	18	20.5	38.5	63	16.1667	40.6667	0.0962025	0.0795848	0.0847059	0.0942529	0.264605	0.364162	0.0868311	0.241007	0.0980095	0.566346
42524		0.00185856	0.000493543	39	39	41.5	44	950.5	958	1	3.5	0.5	-1	893	901.5	1.66667	597.833	0.00506329	0.0242215	0.00235294	N/A	6.13746	5.21098	0.0105459	5.67422	1.13036	0.115455
14301	mmu-miR-361-5p	0.541416	0.21839	410	326	452	431	877	623.5	373	291.5	415	391	828.5	576	359.833	598.5	1.88861	2.0173	1.95294	1.7977	5.69416	3.32948	1.95295	3.60711	0.0329485	0.544205
46689		0.553248	0.372331	42.5	41.5	42.5	47	57.5	71	5.5	6.5	6	5.5	6.5	19.5	6	10.5	0.0278481	0.0449827	0.0282353	0.0252874	0.0446735	0.112717	0.0336887	0.0608926	0.290388	0.754047
46647		N/A	N/A	37	37.5	38.5	37.5	45.5	48.5	1	2.5	1.5	-3	-10	-3.5	1.66667	-5.5	0.00506329	0.017301	0.00705882	N/A	N/A	N/A	0.00980772	N/A	0.669438	N/A
23524	mmu-miR-465a-3p/mmu-miR-465b-3p/mmu-miR-465c-3p	0.834828	0.470146	43.5	43.5	48	52	52.5	62	6	8	12	11.5	-1	10.5	8.66667	7	0.0303797	0.0553633	0.0564706	0.0528736	N/A	0.0606936	0.0474046	0.0567836	0.311242	0.0973808
42611	mmu-miR-467d-5p	N/A	N/A	38	37.5	39.5	40	49.5	46.5	1	2.5	3.5	0	-2.5	-2	2.33333	-1.5	0.00506329	0.017301	0.0164706	N/A	N/A	N/A	0.012945	N/A	0.528263	N/A
42970	mmu-miR-744-3p	1.97844	0.0119586	41.5	39.5	44	44	49.5	51	4.5	3.5	6	3	-2	2	4.66667	1	0.0227848	0.0242215	0.0282353	0.0137931	N/A	0.0115607	0.0250805	0.0126769	0.112636	0.124522
27740	mmu-miR-574-5p	1.74262	0.185438	154	107	215	184	88	89.5	118	72	178.5	141	34.5	39	122.833	71.5	0.597468	0.49827	0.84	0.648276	0.237113	0.225434	0.645246	0.370274	0.27246	0.650402
46228		0.542781	0.110122	349	214.5	516	494.5	667.5	571	313	180	476	452	619.5	520	323	530.5	1.58481	1.24567	2.24	2.07816	4.25773	3.00578	1.69016	3.11389	0.299063	0.351265
11215	mmu-miR-292-3p	0.340706	0.157472	60	58	67	73.5	108	167.5	24	23	29	32	57.5	118	25.3333	69.1667	0.121519	0.15917	0.136471	0.147126	0.395189	0.682081	0.139053	0.408132	0.136334	0.655944
11246	mmu-miR-434-3p	2.82074	0.0857602	201	119.5	303.5	181.5	70.5	80	164.5	84.5	264	139.5	19.5	29	171	62.6667	0.832911	0.584775	1.24235	0.641379	0.134021	0.16763	0.88668	0.314343	0.374509	0.902579
17904	mmu-miR-185-3p	0.971986	0.915123	156.5	147	235.5	192.5	133.5	244.5	120.5	112	198.5	150	82	196	143.667	142.667	0.610127	0.775087	0.934118	0.689655	0.563574	1.13295	0.77311	0.795392	0.209549	0.37598
11273		1.34826	0.707013	500.5	290	897.5	1178.5	96	145.5	464	255.5	859.5	1134.5	42	95	526.333	423.833	2.34937	1.76817	4.04471	5.21609	0.28866	0.549133	2.72075	2.01796	0.434747	1.37402
19583		2.80562	0.0716875	175.5	84.5	144.5	120.5	64	78	139.5	50.5	104	75.5	6.5	27.5	98	36.5	0.706329	0.349481	0.489412	0.347126	0.0446735	0.15896	0.515074	0.183587	0.349082	0.831886
11141		0.867334	0.700121	42.5	41.5	47.5	49	64	59.5	6.5	7	8.5	5	6.5	12.5	7.33333	8	0.0329114	0.0484429	0.04	0.0229885	0.0446735	0.0722543	0.0404514	0.0466388	0.19222	0.529423
42766		N/A	N/A	40.5	38	47	44	52.5	45	4	4	7.5	-0.5	-4	-1.5	5.16667	-2	0.0202532	0.0276817	0.0352941	N/A	N/A	N/A	0.027743	N/A	0.271083	N/A
17896	mmu-miR-21-3p	0.337705	0.145283	130	163	229	190	542	511	94	128	190	146	489.5	457.5	137.333	364.333	0.475949	0.885813	0.894118	0.671264	3.36426	2.64451	0.75196	2.22668	0.317927	0.626167
46501		0.691734	N/A	36.5	38.5	41	40.5	50.5	52	-1	3.5	2.5	-2.5	-9	4.5	1.66667	-2.33333	N/A	0.0242215	0.0117647	N/A	N/A	0.0260116	0.0179931	0.0260116	0.489535	N/A
17272		0.517205	0.275032	168.5	168.5	109	189.5	191.5	414	131.5	133.5	69.5	146.5	135.5	363.5	111.5	215.167	0.665823	0.923875	0.327059	0.673563	0.931271	2.10116	0.638919	1.23533	0.468473	0.615882
42479		0.637292	0.173729	62.5	53	70	70	89.5	99	25.5	18	32.5	26.5	36	46.5	25.3333	36.3333	0.129114	0.124567	0.152941	0.121839	0.247423	0.268786	0.135541	0.212683	0.112436	0.373301
42965		1.18437	0.746427	123.5	65	202.5	189	86.5	111.5	86	30.5	161.5	142.5	27	60	92.6667	76.5	0.435443	0.211073	0.76	0.655172	0.185567	0.346821	0.468839	0.395853	0.588653	0.602777
42913	mmu-miR-345-3p	2.37029	0.169017	104	68	108.5	96.5	56.5	53.5	67.5	33	63	50.5	-2.5	2	54.5	16.6667	0.341772	0.228374	0.296471	0.232184	N/A	0.0115607	0.288872	0.121872	0.197595	1.28006
42683		0.914367	0.893115	37.5	38.5	43.5	43	44.5	55.5	1	4	6.5	2.5	-4	6	3.83333	1.5	0.00506329	0.0276817	0.0305882	0.0114943	N/A	0.0346821	0.0211111	0.0230882	0.661907	0.710159
28450	mmu-miR-291b-5p	0.719426	0.500523	346	420.5	392	424.5	309.5	858	310	384.5	355	384	254.5	811	349.833	483.167	1.56962	2.6609	1.67059	1.76552	1.74914	4.68786	1.96704	2.73417	0.306563	0.618821
46514		0.168033	0.127662	553.5	390	539	491.5	3345	3437.5	517.5	355	502	450.5	3290.5	3388.5	458.167	2376.5	2.62025	2.45675	2.36235	2.07126	22.6151	19.5867	2.47978	14.7577	0.0526192	0.751515
42865	mmu-miR-181a-5p	1.59167	0.426442	222	128	495	315.5	121	157	185.5	92.5	457	274	66	109	245	149.667	0.939241	0.640138	2.15059	1.25977	0.453608	0.630058	1.24332	0.781145	0.643294	0.542519
42894	mmu-miR-466e-5p	1.20962	0.349172	56.5	58.5	58.5	65.5	71	64.5	20	22	21.5	24.5	14.5	14	21.1667	17.6667	0.101266	0.152249	0.101176	0.112644	0.0996564	0.0809249	0.11823	0.0977416	0.249183	0.163143
42667		0.667666	0.43986	42.5	41	49	49	57	70.5	5.5	6	11.5	8	6	18.5	7.66667	10.8333	0.0278481	0.0415225	0.0541176	0.0367816	0.0412371	0.106936	0.0411627	0.0616517	0.319183	0.637142
10138	mmu-miR-130a-3p	1.12239	0.8395	874	177	1301.5	769.5	841	264.5	838	142.5	1265	728.5	781	215.5	748.5	575	4.24304	0.986159	5.95294	3.34943	5.3677	1.24566	3.72738	3.32093	0.676943	0.620659
30681	mmu-miR-376c-3p	0.983037	0.91178	73.5	62	93.5	81	94	87.5	37.5	26.5	55	38.5	35	39	39.6667	37.5	0.189873	0.183391	0.258824	0.177011	0.24055	0.225434	0.210696	0.214332	0.198416	0.154864
30831	mmu-miR-804	1.04429	0.90842	55.5	47.5	66	54.5	64	80	19	12.5	26.5	12.5	10.5	28.5	19.3333	17.1667	0.0962025	0.0865052	0.124706	0.0574713	0.0721649	0.16474	0.102471	0.0981254	0.19378	0.592668
46381	mmu-miR-1298-5p	0.502065	0.371948	44	43.5	47.5	50.5	57	76	7.5	8.5	9	7.5	-3.5	26	8.33333	10	0.0379747	0.0588235	0.0423529	0.0344828	N/A	0.150289	0.0463837	0.0923859	0.237009	0.886363
42523	mmu-miR-26b-3p	0.698548	0.726201	44.5	41.5	47	47.5	61.5	78	8.5	6.5	9.5	4	1	28.5	8.16667	11.1667	0.043038	0.0449827	0.0447059	0.0183908	0.00687285	0.16474	0.0442422	0.0633345	0.0237787	1.38958
42892		0.450475	0.323674	39.5	40.5	45.5	49	50	66.5	3	5	6	5	-3.5	16	4.66667	5.83333	0.0151899	0.0346021	0.0282353	0.0229885	N/A	0.0924855	0.0260091	0.057737	0.380472	0.851132
42824		0.964609	0.84299	59	53.5	64.5	72.5	63	78	23.5	18	24	25	13.5	28	21.8333	22.1667	0.118987	0.124567	0.112941	0.114943	0.0927835	0.16185	0.118832	0.123192	0.0489322	0.286255
17606		0.64532	0.656321	40	40	43.5	43.5	51	64	3.5	5	6	0.5	0	14	4.83333	4.83333	0.0177215	0.0346021	0.0282353	0.00229885	N/A	0.0809249	0.026853	0.0416119	0.31746	1.33609
42927	mmu-miR-673-3p	0.644633	0.399974	47	48.5	61	59.5	55	80.5	10.5	13.5	21.5	15.5	-1	32	15.1667	15.5	0.0531646	0.0934256	0.101176	0.0712644	N/A	0.184971	0.0825889	0.128118	0.312091	0.62757
42861	mmu-miR-466d-3p	1.33102	0.447688	162.5	124	261	248.5	124.5	112.5	127	89.5	223	204	62	64.5	146.5	110.167	0.643038	0.619377	1.04941	0.937931	0.426117	0.372832	0.770609	0.57896	0.3137	0.538927
46925		0.206766	N/A	37.5	37.5	40	40.5	51	51.5	0.5	2.5	1.5	-1.5	-6	7.5	1.5	0	0.00253165	0.017301	0.00705882	N/A	N/A	0.0433526	0.00896384	0.0433526	0.844141	N/A
46832		0.980996	0.980391	38.5	37.5	46.5	44	52.5	54.5	2	3	5	0.5	-4.5	6	3.33333	0.666667	0.0101266	0.0207612	0.0235294	0.00229885	N/A	0.0346821	0.0181391	0.0184905	0.390081	1.23839
42614		0.811425	0.593873	65.5	59.5	104	119	77.5	97.5	28.5	25	62.5	75.5	17.5	49.5	38.6667	47.5	0.144304	0.17301	0.294118	0.347126	0.120275	0.286127	0.203811	0.251176	0.390139	0.467381
146064		0.3101	0.321072	59.5	58.5	66	72	95.5	215	23	23.5	25	25.5	32	163	23.8333	73.5	0.116456	0.16263	0.117647	0.117241	0.219931	0.942197	0.132244	0.426456	0.199037	1.05424
146091		0.584529	0.443416	54	74.5	62.5	83.5	77.5	142.5	17.5	39	26.5	37.5	19.5	90	27.6667	49	0.0886076	0.269896	0.124706	0.172414	0.134021	0.520231	0.16107	0.275555	0.595761	0.772126
42780		0.0429677	0.141822	36.5	38	40	39	117.5	84.5	-1	2	3	-2.5	66.5	33.5	1.33333	32.5	N/A	0.0138408	0.0141176	N/A	0.457045	0.193642	0.0139792	0.325343	0.0140021	0.572485
145866		N/A	N/A	37	36.5	36.5	40	46.5	45	0.5	1	-1	-3	-2.5	-5	0.166667	-3.5	0.00253165	0.00692042	N/A	N/A	N/A	N/A	0.00472603	N/A	0.656646	N/A
46205	SNORD48	0.131197	0.214022	88	85.5	95	114.5	743.5	335.5	51.5	50.5	58.5	74	697.5	279.5	53.5	350.333	0.260759	0.349481	0.275294	0.34023	4.79381	1.61561	0.295178	2.24988	0.16121	1.0194
29138	spike_control_v2_42	0.761951	0.749441	826.5	516.5	911.5	435	1796	266.5	789.5	481	874.5	394.5	1738	217.5	715	783.333	3.99747	3.32872	4.11529	1.81379	11.945	1.25723	3.81383	5.00535	0.111234	1.20199
146192	mmu-miR-669m-3p	0.471895	0.215589	293	292	340.5	341	815.5	545	256.5	256	304	300.5	767.5	498.5	272.167	522.167	1.29873	1.77163	1.43059	1.38161	5.27491	2.8815	1.50032	3.17934	0.162656	0.617633
42802		1.03674	0.901928	113	90	133	110	84	153	76.5	54	96	70.5	36	103.5	75.5	70	0.387342	0.373702	0.451765	0.324138	0.247423	0.598266	0.40427	0.389942	0.103133	0.473009
145872		0.720736	0.732706	37	38	41.5	41.5	49.5	55.5	1	3	5	0.5	0	7.5	3	2.66667	0.00506329	0.0207612	0.0235294	0.00229885	N/A	0.0433526	0.0164513	0.0228257	0.60536	1.27178
146036		0.511113	0.680866	36	39	37.5	41	53	58.5	0.5	4.5	-0.5	0.5	-4	11	1.5	2.5	0.00253165	0.0311419	N/A	0.00229885	N/A	0.0635838	0.0168368	0.0329413	1.20157	1.31552
146017	mmu-miR-1953	0.464831	0.226314	40	48.5	45	58.5	68.5	74.5	4	13.5	6	17	9.5	28	7.83333	18.1667	0.0202532	0.0934256	0.0282353	0.0781609	0.0652921	0.16185	0.0473047	0.101768	0.848558	0.515184
28488	spike_control_v2_34	0.409385	0.137086	44	39	46	57.5	59	69.5	7.5	3.5	10.5	12.5	-2	21.5	7.16667	10.6667	0.0379747	0.0242215	0.0494118	0.0574713	N/A	0.124277	0.0372026	0.0908744	0.339032	0.519829
145934		0.954184	0.869634	55.5	53	70.5	63	73	83.5	19.5	18.5	32	17.5	18.5	32.5	23.3333	22.8333	0.0987342	0.128028	0.150588	0.0804598	0.127148	0.187861	0.125783	0.131823	0.206703	0.408527
146020		1.07547	0.885756	42	43	41.5	49	53	55	6	8	3.5	9	1.5	7.5	5.83333	6	0.0303797	0.0553633	0.0164706	0.0413793	0.0103093	0.0433526	0.0340712	0.0316804	0.578418	0.585037
28098	spike_control_v2_31	0.611844	0.525747	535	318.5	529	400.5	1188	331	499	283.5	485	357	1135	281	422.5	591	2.52658	1.96194	2.28235	1.64138	7.80069	1.62428	2.25696	3.68878	0.125469	0.965366
14258	hsa_negative_control_1	0.586526	0.473514	46.5	45	54.5	56.5	56.5	89.5	10.5	10.5	11.5	12.5	6	36	10.8333	18.1667	0.0531646	0.0726644	0.0541176	0.0574713	0.0412371	0.208092	0.0599822	0.102267	0.183278	0.899668
145660		2.45924	0.149926	745.5	506	1342.5	912.5	113.5	205	709	471	1303.5	867.5	60	152	827.833	359.833	3.58987	3.25952	6.13412	3.98851	0.412371	0.878613	4.32784	1.75983	0.363457	1.10472
145990		1.20074	0.610984	134.5	112	177	156	81.5	176	97.5	77	137.5	111.5	23.5	124.5	104	86.5	0.493671	0.532872	0.647059	0.512644	0.161512	0.719653	0.557867	0.464603	0.142848	0.607303
146003		0.572769	0.400604	52	52.5	59.5	63	68	107	15.5	17	19.5	18.5	14.5	55	17.3333	29.3333	0.078481	0.117647	0.0917647	0.0850575	0.0996564	0.317919	0.0959643	0.167544	0.207555	0.778497
145717		0.515951	0.500574	44.5	39	46	52.5	59	71.5	8	4	5	9	0.5	23	5.66667	10.8333	0.0405063	0.0276817	0.0235294	0.0413793	0.00343643	0.132948	0.0305725	0.0592546	0.289474	1.12363
145944		1.29032	0.669682	512	158.5	985.5	775	200	334.5	475	123.5	947	730	145	281.5	515.167	385.5	2.40506	0.854671	4.45647	3.35632	0.996564	1.62717	2.57207	1.99335	0.70243	0.612915
145984		1.31763	0.411476	56	61.5	73	79	66	74	19.5	25.5	31	29.5	7	23.5	25.3333	20	0.0987342	0.176471	0.145882	0.135632	0.04811	0.135838	0.140362	0.106527	0.279	0.474909
145760		4.53528	0.0761108	497	170	735	233	105.5	77.5	460	135	698.5	192	59	27	431.167	92.6667	2.32911	0.934256	3.28706	0.882759	0.405498	0.156069	2.18348	0.481442	0.541862	0.766965
146009		0.679916	N/A	41.5	39.5	47	51.5	45.5	52	4	4.5	11	11	-2.5	-0.5	6.5	2.66667	0.0202532	0.0311419	0.0517647	0.0505747	N/A	N/A	0.0343866	0.0505747	0.465425	N/A
145785		0.623141	N/A	37	39	40	41	53	53	0.5	3.5	3.5	0	-2	4	2.5	0.666667	0.00253165	0.0242215	0.0164706	N/A	N/A	0.0231214	0.0144079	0.0231214	0.762848	N/A
145641	mmu-miR-369-5p	0.413851	0.313307	47	46	44	60	55.5	95.5	10.5	10.5	8	17.5	7.5	45.5	9.66667	23.5	0.0531646	0.0726644	0.0376471	0.0804598	0.0515464	0.263006	0.054492	0.131671	0.321999	0.870768
145842		0.525025	0.435671	42.5	41.5	45	49	54.5	73.5	6	6.5	8.5	7	5	26.5	7	12.8333	0.0303797	0.0449827	0.04	0.0321839	0.0343643	0.153179	0.0384541	0.0732425	0.19304	0.945296
146086	mmu-miR-30a-5p	1.39306	0.409828	884	335.5	1339	754	588.5	393	847	300	1302.5	711.5	538	346	816.5	531.833	4.28861	2.07612	6.12941	3.27126	3.69759	2	4.16471	2.98962	0.487304	0.295405
145905		0.682039	0.447469	39.5	39.5	44.5	47.5	48.5	55.5	2.5	4.5	7	5	-0.5	9	4.66667	4.5	0.0126582	0.0311419	0.0329412	0.0229885	N/A	0.0520231	0.0255804	0.0375058	0.438892	0.547397
147854		N/A	N/A	37	35.5	36.5	39.5	48	48.5	0.5	1	-1	-1	-2.5	-0.5	0.166667	-1.33333	0.00253165	0.00692042	N/A	N/A	N/A	N/A	0.00472603	N/A	0.656646	N/A
147835		N/A	N/A	36	36.5	37.5	39	49	46.5	-0.5	1.5	0.5	-3	-4.5	-3.5	0.5	-3.66667	N/A	0.0103806	0.00235294	N/A	N/A	N/A	0.00636678	N/A	0.891569	N/A
147510		0.790736	0.65519	64.5	49	88.5	119	67.5	67	27.5	14	51.5	76.5	15	26	31	39.1667	0.139241	0.0968858	0.242353	0.351724	0.103093	0.150289	0.159493	0.201702	0.469101	0.654672
147796		0.242809	0.36832	38.5	40	38	45	56.5	73	2	4.5	1	3.5	2.5	27	2.5	11	0.0101266	0.0311419	0.00470588	0.016092	0.0171821	0.156069	0.0153248	0.0631145	0.911176	1.27551
147776		1.36191	0.387122	572.5	375.5	797	763	183.5	418.5	536	340.5	760	720	128	373.5	545.5	407.167	2.71392	2.3564	3.57647	3.31034	0.879725	2.15896	2.88227	2.11634	0.217611	0.574515
147840		0.292756	0.149528	55	59.5	61.5	74.5	109	176.5	18.5	24.5	22	32	57	123.5	21.6667	70.8333	0.0936709	0.16955	0.103529	0.147126	0.391753	0.713873	0.12225	0.417584	0.337493	0.680713
147901		0.201603	0.287476	40	38.5	43	46.5	58	78.5	3.5	3	4	3.5	-0.5	30	3.5	11	0.0177215	0.0207612	0.0188235	0.016092	N/A	0.17341	0.0191021	0.0947512	0.0805614	1.17403
147941		N/A	N/A	37	35.5	38.5	41.5	46.5	44	1	0.5	-0.5	-2.5	-8	-2	0.333333	-4.16667	0.00506329	0.00346021	N/A	N/A	N/A	N/A	0.00426175	N/A	0.265983	N/A
147767		1.52082	0.143023	703	793.5	1205	866	341.5	664	666	758.5	1165.5	822	282	615.5	863.333	573.167	3.37215	5.24913	5.48471	3.77931	1.93814	3.5578	4.702	3.09175	0.246212	0.325115
147832		0.572978	0.115413	58	55.5	60	76.5	81	99	21	20.5	21	33.5	24.5	49	20.8333	35.6667	0.106329	0.141869	0.0988235	0.154023	0.168385	0.283237	0.115674	0.201882	0.19878	0.350804
147851		1.26121	0.44628	61.5	54.5	81	82.5	66.5	65	24	19	41.5	38	12	17	28.1667	22.3333	0.121519	0.131488	0.195294	0.174713	0.0824742	0.0982659	0.149434	0.118484	0.267864	0.416352
147706		1.07351	0.592257	111	110	143.5	140	109	135	74.5	74	101.5	93.5	52.5	83.5	83.3333	76.5	0.377215	0.512111	0.477647	0.429885	0.360825	0.482659	0.455658	0.424456	0.15381	0.143945
147821		1.09009	0.919115	41	51	50.5	51	52	61.5	4	15.5	7	5	-8	13	8.83333	3.33333	0.0202532	0.107266	0.0329412	0.0229885	N/A	0.0751445	0.0534869	0.0490665	0.878804	0.75163
147654		0.504873	0.263168	42	40	48	50	58.5	62.5	5	4.5	5	6	-0.5	13.5	4.83333	6.33333	0.0253165	0.0311419	0.0235294	0.0275862	N/A	0.0780347	0.0266626	0.0528104	0.149301	0.675481
147623		0.41771	0.373631	38.5	39.5	39.5	43.5	56.5	58	1.5	4	2.5	2.5	-0.5	11	2.66667	4.33333	0.00759494	0.0276817	0.0117647	0.0114943	N/A	0.0635838	0.0156804	0.037539	0.676028	0.981189
147836		1.12043	0.726823	134	171.5	175	149.5	115	210.5	98	137	138	106.5	66.5	159.5	124.333	110.833	0.496203	0.948097	0.649412	0.489655	0.457045	0.921965	0.697904	0.622888	0.329296	0.416641
148683		0.459433	0.219633	37	37.5	37.5	44	52	53	1	2.5	1.5	3	-1	5	1.66667	2.33333	0.00506329	0.017301	0.00705882	0.0137931	N/A	0.0289017	0.00980772	0.0213474	0.669438	0.500455
148467		1.19723	N/A	36.5	36.5	37	41	50.5	51	0	1.5	0	-0.5	-0.5	1.5	0.5	0.166667	N/A	0.0103806	N/A	N/A	N/A	0.00867052	0.0103806	0.00867052	N/A	N/A
14261	spike_control_v1_a	1.17901	0.718832	45.5	47	51.5	53.5	52	65.5	9	11.5	15	11	2.5	17	11.8333	10.1667	0.0455696	0.0795848	0.0705882	0.0505747	0.0171821	0.0982659	0.0652475	0.0553409	0.270129	0.736371
147986		0.411631	N/A	35.5	37.5	38.5	40	56	50.5	-1.5	2	0	-1	6	4.5	0.166667	3.16667	N/A	0.0138408	N/A	N/A	0.0412371	0.0260116	0.0138408	0.0336243	N/A	0.320187
148319		0.852411	0.628836	91.5	63.5	84.5	78	109	89.5	53.5	28.5	47.5	36.5	60	40	43.1667	45.5	0.270886	0.197232	0.223529	0.167816	0.412371	0.231214	0.230549	0.270467	0.161898	0.469244
148387		N/A	N/A	38	37.5	38	40	48	46.5	2.5	2.5	2	-3.5	-1.5	-1	2.33333	-2	0.0126582	0.017301	0.00941176	N/A	N/A	N/A	0.0131237	N/A	0.302139	N/A
148658		0.278391	0.321774	38	39	39	45	48	64	1.5	4	2.5	2.5	-2.5	17.5	2.66667	5.83333	0.00759494	0.0276817	0.0117647	0.0114943	N/A	0.101156	0.0156804	0.0563252	0.676028	1.12562
148004		0.714717	0.526073	44	41	47	47	50.5	62	8	5.5	10	6	-1	15.5	7.83333	6.83333	0.0405063	0.0380623	0.0470588	0.0275862	N/A	0.0895954	0.0418758	0.0585908	0.11109	0.748362
148671		1.23618	0.45141	65	65.5	71	85.5	67	67	28.5	31	34.5	45	14	20.5	31.3333	26.5	0.144304	0.214533	0.162353	0.206897	0.0962199	0.118497	0.17373	0.140538	0.209927	0.416527
148285		1.12756	0.593582	135.5	141.5	169	194	105	147	99	106.5	131.5	151	52	103	112.333	102	0.501266	0.737024	0.618824	0.694253	0.357388	0.595376	0.619038	0.549006	0.190423	0.315394
148466		0.511663	0.578928	40	38.5	42	44.5	51.5	61.5	3	4	1.5	1.5	1	14.5	2.83333	5.66667	0.0151899	0.0276817	0.00705882	0.00689655	0.00687285	0.083815	0.0166435	0.0325281	0.624148	1.36546
148682		1.14121	0.454092	612	609	960	811.5	427	696	576	574	920.5	769.5	372.5	646	690.167	596	2.91646	3.97232	4.33176	3.53793	2.56014	3.7341	3.74018	3.27739	0.19669	0.191877
148264		0.886389	N/A	37	38	44.5	41	50	51.5	2	3.5	2.5	0	-5	3	2.66667	-0.666667	0.0101266	0.0242215	0.0117647	N/A	N/A	0.017341	0.0153709	0.017341	0.501495	N/A
148640		1.32123	0.571832	38.5	40	51.5	45.5	61	50	2.5	5	8.5	3	5.5	2.5	5.33333	3.66667	0.0126582	0.0346021	0.04	0.0137931	0.0378007	0.0144509	0.0290868	0.0220149	0.497864	0.621164
148327		0.0175535	0.116441	42.5	40	45.5	48.5	389.5	450	5.5	5	4	5.5	334	399.5	4.83333	246.333	0.0278481	0.0346021	0.0188235	0.0252874	2.29553	2.30925	0.0270912	1.54336	0.292215	0.851847
147555		0.725209	N/A	37	37.5	46	43.5	58	47.5	1	2	4	0	0	3	2.33333	1	0.00506329	0.0138408	0.0188235	N/A	N/A	0.017341	0.0125759	0.017341	0.55398	N/A
148486	mmu-miR-3061-3p	0.416519	0.46742	38.5	38	44	44.5	54	56.5	2	2.5	1	0.5	-2.5	8.5	1.83333	2.16667	0.0101266	0.017301	0.00470588	0.00229885	N/A	0.0491329	0.0107112	0.0257159	0.589842	1.28779
148279	mmu-miR-449a-3p	1.24744	N/A	37.5	39.5	42.5	44.5	49	50	1	4.5	1.5	-1.5	-11.5	2	2.33333	-3.66667	0.00506329	0.0311419	0.00705882	N/A	N/A	0.0115607	0.0144213	0.0115607	1.00648	N/A
148035	mmu-miR-3084-5p	2.05185	0.0644173	1291.5	514.5	950.5	657.5	364.5	373.5	1255	479	908	612	305.5	325.5	880.667	414.333	6.35443	3.31488	4.27294	2.81379	2.09966	1.8815	4.64742	2.26498	0.334378	0.215294
148158	mghv-miR-M1-5*	0.178591	0.125578	57	57.5	75	80.5	183.5	259.5	20	22	31	33.5	123	214	24.3333	123.5	0.101266	0.152249	0.145882	0.154023	0.845361	1.23699	0.133132	0.745459	0.208667	0.735592
148611		0.644401	0.749525	37.5	39	37.5	42.5	49.5	54	0	3.5	1.5	0.5	-2.5	8	1.66667	2	N/A	0.0242215	0.00705882	0.00229885	N/A	0.0462428	0.0156401	0.0242708	0.77594	1.28026
148615	mmu-miR-672-3p	N/A	N/A	38	37.5	39	40.5	46.5	44.5	1	2.5	2	0	-1.5	-2.5	1.83333	-1.33333	0.00506329	0.017301	0.00941176	N/A	N/A	N/A	0.010592	N/A	0.585691	N/A
148012		N/A	N/A	37	37	39	40.5	44	42	0.5	2	2	-2.5	-6.5	-6.5	1.5	-5.16667	0.00253165	0.0138408	0.00941176	N/A	N/A	N/A	0.00859475	N/A	0.663043	N/A
148070	mmu-miR-1197-5p	0.227221	N/A	38	36	39	42	51.5	53	1.5	0.5	1	0	-0.5	4	1	1.16667	0.00759494	0.00346021	0.00470588	N/A	N/A	0.0231214	0.00525368	0.0231214	0.403736	N/A
148582	mmu-miR-298-3p	11.8215	N/A	40	41	42	42	52	46.5	3.5	6.5	4	0.5	-2	-2.5	4.66667	-1.33333	0.0177215	0.0449827	0.0188235	0.00229885	N/A	N/A	0.0271759	0.00229885	0.567818	N/A
148528	mmu-miR-196a-1-3p	0.613329	0.0826494	133.5	110.5	124.5	156.5	189	195	96	76	86.5	114.5	136	147.5	86.1667	132.667	0.486076	0.525952	0.407059	0.526437	0.934708	0.852601	0.473029	0.771249	0.127922	0.280002
148578	mmu-miR-541-3p	0.805799	0.474125	80.5	74.5	76.5	89	85	119	42.5	40	39.5	48	31	70.5	40.6667	49.8333	0.21519	0.276817	0.185882	0.22069	0.213058	0.407514	0.225963	0.280421	0.205407	0.39274
148130	mmu-miR-3079-3p	0.70811	N/A	37.5	36.5	37.5	39.5	51	49.5	0.5	2	0	-1	-4	2	0.833333	-1	0.00253165	0.0138408	N/A	N/A	N/A	0.0115607	0.00818624	0.0115607	0.976859	N/A
148258	mmu-miR-3089-5p	0.590533	0.185578	40.5	40	46	49	51	59.5	4	5.5	6.5	8	-0.5	11	5.33333	6.16667	0.0202532	0.0380623	0.0305882	0.0367816	N/A	0.0635838	0.0296346	0.0501827	0.301769	0.37766
148283	mmu-miR-1199-3p	0.312907	0.208007	38	36.5	47	41.5	57	61	2.5	1.5	2	2	4.5	11	2	5.83333	0.0126582	0.0103806	0.00941176	0.0091954	0.0309278	0.0635838	0.0108169	0.034569	0.154076	0.791935
148067		0.442142	N/A	37.5	36	44	42.5	49.5	52	1	2	2.5	0	-9	4	1.83333	-1.66667	0.00506329	0.0138408	0.0117647	N/A	N/A	0.0231214	0.0102229	0.0231214	0.448734	N/A
148172	mmu-miR-216a-3p	1.86912	0.270943	50	50	74.5	65.5	58.5	58	13	15.5	32.5	24.5	1	9.5	20.3333	11.6667	0.0658228	0.107266	0.152941	0.112644	0.00687285	0.0549133	0.108677	0.0581433	0.400972	0.910842
148689	mmu-miR-3099-5p	1.04394	0.640445	283	241	299.5	280	236.5	288.5	246	206.5	258.5	239.5	179	241.5	237	220	1.24557	1.42907	1.21647	1.10115	1.23024	1.39595	1.29704	1.24245	0.088867	0.118943
148191	mmu-miR-3081-3p	0.580153	0.256623	118	120.5	111	119	169	246	82	86	66	78	113	197.5	78	129.5	0.41519	0.595156	0.310588	0.358621	0.776632	1.14162	0.440311	0.758957	0.326899	0.516232
148094	mmu-miR-669c-3p	1.6866	0.138348	363	336.5	579	479	193.5	176.5	327	301.5	536	435.5	138.5	131.5	388.167	235.167	1.6557	2.08651	2.52235	2.0023	0.95189	0.760116	2.08818	1.2381	0.207516	0.540121
148419	mmu-miR-344c-5p	0.873434	0.727794	44.5	41	58.5	52.5	52.5	59	8.5	7	17.5	10	-5.5	15	11	6.5	0.043038	0.0484429	0.0823529	0.045977	N/A	0.0867052	0.0579446	0.0663411	0.36777	0.434108
148503	mmu-miR-3098-5p	N/A	N/A	38.5	38.5	49	42	50.5	46.5	1.5	3.5	5.5	0	-5	-1.5	3.5	-2.16667	0.00759494	0.0242215	0.0258824	N/A	N/A	N/A	0.0192329	N/A	0.525814	N/A
148605	mmu-miR-128-2-5p	0.564375	0.361419	40.5	37.5	45.5	45	53	59	4.5	3	3	3.5	-5	9	3.5	2.5	0.0227848	0.0207612	0.0141176	0.016092	N/A	0.0520231	0.0192212	0.0340575	0.235894	0.746007
148025		0.379592	0.43388	42.5	43	44	44.5	51.5	75	5.5	7.5	2	2	-7.5	25.5	5	6.66667	0.0278481	0.0519031	0.00941176	0.0091954	N/A	0.147399	0.029721	0.0782971	0.716917	1.24812
148661	mmu-miR-486-3p	1.14163	0.685025	45	44.5	59.5	55	62	61.5	8.5	8.5	16.5	10.5	4.5	13.5	11.1667	9.5	0.043038	0.0588235	0.0776471	0.0482759	0.0309278	0.0780347	0.0598362	0.0524128	0.28957	0.454552
148429		0.467973	0.0048542	63	60	66	104.5	103	108	27	25.5	23.5	58.5	43	59	25.3333	53.5	0.136709	0.176471	0.110588	0.268966	0.295533	0.34104	0.141256	0.301846	0.234862	0.120757
148407	mmu-miR-871-3p	0.645107	0.301867	119.5	76.5	84.5	96	136	165	83.5	41.5	42.5	50.5	76	113.5	55.8333	80	0.422785	0.287197	0.2	0.232184	0.522337	0.656069	0.303327	0.470197	0.370111	0.46087
148442		2.32588	0.14628	40.5	39	45	44.5	46	47.5	4	3	7.5	3.5	-4	1	4.83333	0.166667	0.0202532	0.0207612	0.0352941	0.016092	N/A	0.00578035	0.0254362	0.0109362	0.335782	0.666725
42499		0.473167	0.147738	71.5	73	73	88	108	157.5	34	37.5	34	46.5	60	108	35.1667	71.5	0.172152	0.259516	0.16	0.213793	0.412371	0.624277	0.197222	0.416814	0.275265	0.492494
145759	mmu-miR-181c-3p	1.7351	0.24101	49	42.5	50	52.5	52.5	56	9.5	7.5	11.5	6	0.5	10	9.5	5.5	0.0481013	0.0519031	0.0541176	0.0275862	0.00343643	0.0578035	0.051374	0.0296087	0.0592301	0.919996
17835	mmu-miR-450a-5p	0.722171	0.613145	39	43.5	43	48.5	52	57.5	2	8.5	7	6	-1	11.5	5.83333	5.5	0.0101266	0.0588235	0.0329412	0.0275862	N/A	0.066474	0.0339638	0.0470301	0.71737	0.584685
42732	mmu-miR-532-3p	0.863024	0.722591	45.5	45.5	58	56	60	71	9.5	10	18.5	13.5	6.5	22.5	12.6667	14.1667	0.0481013	0.0692042	0.0870588	0.062069	0.0446735	0.130058	0.0681214	0.0789334	0.286273	0.571637
145734		0.118867	0.164874	37	37	38.5	40.5	69	50	0	1.5	1	-0.5	13	6.5	0.833333	6.33333	N/A	0.0103806	0.00470588	N/A	0.0893471	0.0375723	0.00754325	0.0634597	0.531952	0.576907
42493		0.849334	0.795703	43	41.5	44	46.5	55	60.5	6.5	7	3.5	3.5	-5.5	10.5	5.66667	2.83333	0.0329114	0.0484429	0.0164706	0.016092	N/A	0.0606936	0.0326083	0.0383928	0.490314	0.82146
168878		0.560443	0.245889	10814.5	8447	11491.5	7897.5	20540.5	20888	10776.5	8411	11448.5	7854.5	20483.5	20839	10212	16392.3	54.5646	58.2076	53.8753	36.1126	140.78	120.457	55.5492	99.1165	0.0419078	0.559958
168605		1.18355	0.711675	105.5	153.5	101.5	124	100	148.5	68	118.5	60	80.5	42	97.5	82.1667	73.3333	0.344304	0.820069	0.282353	0.370115	0.28866	0.563584	0.482242	0.407453	0.610072	0.346578
168856		N/A	N/A	36	37	42	39.5	47	40.5	0	1.5	-0.5	-1.5	-7.5	-7.5	0.333333	-5.5	N/A	0.0103806	N/A	N/A	N/A	N/A	0.0103806	N/A	N/A	N/A
168558		3.5917	N/A	36	37	40	41.5	45	48.5	0	1.5	0	-0.5	-8.5	0.5	0.5	-2.83333	N/A	0.0103806	N/A	N/A	N/A	0.00289017	0.0103806	0.00289017	N/A	N/A
168700		1.06297	0.817521	48	42.5	59	55.5	59	66	12	8	15	12.5	5	14.5	11.6667	10.6667	0.0607595	0.0553633	0.0705882	0.0574713	0.0343643	0.083815	0.062237	0.0585502	0.12403	0.422595
168829		N/A	N/A	36.5	35	40.5	39	46	42.5	0	0	-1	-3.5	-5.5	-5	-0.333333	-4.66667	N/A	N/A	N/A	N/A	N/A	N/A	N/A	N/A	N/A	N/A
168602		N/A	N/A	37	35	44.5	38.5	48.5	44	1	0	1	-3.5	-8	-2	0.666667	-4.5	0.00506329	N/A	0.00470588	N/A	N/A	N/A	0.00488459	N/A	0.0517395	N/A
168894		N/A	N/A	36	36	42.5	40	49.5	42	0	2	1.5	-1	-3.5	-5.5	1.16667	-3.33333	N/A	0.0138408	0.00705882	N/A	N/A	N/A	0.0104498	N/A	0.458917	N/A
168918		1.27713	0.627824	41	40.5	58	52.5	49.5	50	5.5	6	15.5	10.5	-8	4.5	9	2.33333	0.0278481	0.0415225	0.0729412	0.0482759	N/A	0.0260116	0.0474373	0.0371437	0.487404	0.423847
168704		0.978846	0.949082	96.5	96	148.5	114	98	158.5	60.5	61.5	103.5	72.5	38.5	112	75.1667	74.3333	0.306329	0.425606	0.487059	0.333333	0.264605	0.647399	0.406331	0.415112	0.226154	0.491626
168708	mmu-miR-296-5p	0.459506	0.186396	71	71	72	90	108.5	161.5	34.5	36	29.5	45.5	51	115	33.3333	70.5	0.174684	0.249135	0.138824	0.209195	0.350515	0.66474	0.187547	0.40815	0.300028	0.571302
168621		0.696696	0.110305	51	43.5	57.5	61	70.5	71.5	14.5	8.5	18.5	18.5	14.5	22.5	13.8333	18.5	0.0734177	0.0588235	0.0870588	0.0850575	0.0996564	0.130058	0.0731	0.104924	0.193164	0.218806
168670		1.65643	0.0554081	113	86.5	100.5	104	84.5	80.5	77	52	58.5	61	24	30	62.5	38.3333	0.389873	0.359862	0.275294	0.28046	0.164948	0.17341	0.341676	0.206273	0.173892	0.312144
168767		1.09932	0.736176	61.5	66.5	72.5	79	73	82	24.5	31	33.5	36	13	34	29.6667	27.6667	0.124051	0.214533	0.157647	0.165517	0.0893471	0.196532	0.16541	0.150465	0.276512	0.366562
168594		0.446084	0.273059	70	64.5	63.5	82.5	95	162.5	33	29	21	36.5	34	111.5	27.6667	60.6667	0.167089	0.200692	0.0988235	0.167816	0.233677	0.644509	0.155535	0.348667	0.333738	0.740861
168844		0.949114	0.85677	180	149	203.5	128	194	232	141	113.5	165.5	83	141.5	181	140	135.167	0.713924	0.785467	0.778824	0.381609	0.972509	1.04624	0.759405	0.80012	0.0520505	0.455321
168975		N/A	N/A	39.5	37.5	41.5	44	50	42.5	2	2.5	1	-1	-2	-5	1.83333	-2.66667	0.0101266	0.017301	0.00470588	N/A	N/A	N/A	0.0107112	N/A	0.589842	N/A
168570		0.433342	0.0219881	44.5	47	55	68	70.5	77.5	5	11.5	14	24	19	26.5	10.1667	23.1667	0.0253165	0.0795848	0.0658824	0.110345	0.130584	0.153179	0.0569279	0.131369	0.495725	0.163112
168649		N/A	N/A	37	35	38	41.5	47.5	46	0	-0.5	0.5	-1.5	-4.5	-1	0	-2.33333	N/A	N/A	0.00235294	N/A	N/A	N/A	0.00235294	N/A	N/A	N/A
168786		1.95443	N/A	43	39	47	47	54.5	40.5	7	4	9.5	4	-1	-7.5	6.83333	-1.5	0.035443	0.0276817	0.0447059	0.0183908	N/A	N/A	0.0359435	0.0183908	0.237126	N/A
169074		0.534071	0.225516	58	63.5	65.5	72	91	122.5	20.5	28.5	25.5	30	34.5	71.5	24.8333	45.3333	0.103797	0.197232	0.12	0.137931	0.237113	0.413295	0.140343	0.26278	0.355762	0.530728
169106		0.0796318	N/A	38	36	40	39	51.5	58	0.5	0	0	-2	-5	5.5	0.166667	-0.5	0.00253165	N/A	N/A	N/A	N/A	0.0317919	0.00253165	0.0317919	N/A	N/A
169071		1.25826	0.755718	38.5	38.5	42	46	46.5	51.5	2	3.5	1.5	1	-8	3	2.33333	-1.33333	0.0101266	0.0242215	0.00705882	0.0045977	N/A	0.017341	0.0138023	0.0109694	0.66313	0.82146
168984		0.897924	N/A	36	36	40	37.5	46	50	-0.5	1.5	0	-4	-8	2	0.333333	-3.33333	N/A	0.0103806	N/A	N/A	N/A	0.0115607	0.0103806	0.0115607	N/A	N/A
169265		0.258933	0.140509	48	53.5	55.5	58	107	139.5	10.5	19.5	14	17	56.5	89	14.6667	54.1667	0.0531646	0.134948	0.0658824	0.0781609	0.388316	0.514451	0.084665	0.326976	0.519793	0.686656
169099		N/A	N/A	36	36	38.5	38	43.5	44	0.5	1.5	-3.5	-4.5	-9.5	-5	-0.5	-6.33333	0.00253165	0.0103806	N/A	N/A	N/A	N/A	0.00645613	N/A	0.859658	N/A
169201		0.262885	0.319115	38.5	38.5	42	42.5	70	69	3	4	0	1	16	22.5	2.33333	13.1667	0.0151899	0.0276817	N/A	0.0045977	0.109966	0.130058	0.0214358	0.0815404	0.41207	0.826429
169132		0.351293	0.373645	37.5	36	43	44.5	58.5	49.5	1	2	1.5	1	6.5	-1.5	1.5	2	0.00506329	0.0138408	0.00705882	0.0045977	0.0446735	N/A	0.00865432	0.0246356	0.531659	1.15028
169122		N/A	N/A	35.5	36	40.5	39.5	49	42	-0.5	1.5	0	-1	-9	-8.5	0.333333	-6.16667	N/A	0.0103806	N/A	N/A	N/A	N/A	0.0103806	N/A	N/A	N/A
169227		1.67458	0.332978	41.5	38	55	45.5	52.5	51	5	3.5	11	5	-2	3	6.5	2	0.0253165	0.0242215	0.0517647	0.0229885	N/A	0.017341	0.0337675	0.0201648	0.461852	0.198036
169289		N/A	N/A	36	35	45	40	48	45.5	0	1	0.5	-3	-7	-0.5	0.5	-3.5	N/A	0.00692042	0.00235294	N/A	N/A	N/A	0.00463668	N/A	0.696553	N/A
169308		0.708181	0.19561	59.5	61.5	66	74.5	80	83	23.5	26.5	20	32.5	26.5	39.5	23.3333	32.8333	0.118987	0.183391	0.0941176	0.149425	0.182131	0.228324	0.132165	0.186627	0.348598	0.212408
169282		1.91944	0.0903126	1241	1575	2300.5	1538.5	423	883.5	1204	1540	2255.5	1495.5	368.5	839	1666.5	901	6.0962	10.6574	10.6141	6.87586	2.53265	4.84971	9.12259	4.75274	0.287311	0.457259
169172		N/A	N/A	34	35	41.5	38.5	52	44	-2.5	0	-0.5	-4	-10	-7	-1	-7	N/A	N/A	N/A	N/A	N/A	N/A	N/A	N/A	N/A	N/A
169199		1.7468	0.105731	50	45.5	63	55	52.5	56.5	14.5	10.5	18	13.5	-5.5	4.5	14.3333	4.16667	0.0734177	0.0726644	0.0847059	0.062069	N/A	0.0260116	0.0769293	0.0440403	0.0876808	0.578935
169034		1.27996	0.347337	316.5	420.5	476.5	480.5	266	277	280	385	427.5	437	204	233.5	364.167	291.5	1.41772	2.66436	2.01176	2.0092	1.40206	1.34971	2.03128	1.58699	0.306973	0.230989
169173		N/A	N/A	37	41	48	44.5	50	56	0	6	0	-2	-10	-1	2	-4.33333	N/A	0.0415225	N/A	N/A	N/A	N/A	0.0415225	N/A	N/A	N/A
169231		6.65661	N/A	37.5	38.5	42	40.5	50	48.5	-0.5	2.5	4.5	-1.5	-0.5	0.5	2.16667	-0.5	N/A	0.017301	0.0211765	N/A	N/A	0.00289017	0.0192388	0.00289017	0.142439	N/A
169315		2.2005	N/A	37	38.5	40	43	47.5	48.5	0.5	3	1.5	1	-5.5	-1.5	1.66667	-2	0.00253165	0.0207612	0.00705882	0.0045977	N/A	N/A	0.0101172	0.0045977	0.938185	N/A
169005		0.370879	0.0815261	39	38	41	50	47	61.5	2.5	2.5	4	6.5	-1	10	3	5.16667	0.0126582	0.017301	0.0188235	0.0298851	N/A	0.0578035	0.0162609	0.0438443	0.197501	0.45026
168580	mmu-miR-5626-3p	1.42669	0.403986	40.5	37.5	46.5	43.5	46.5	49	4.5	2.5	8	3.5	-5	3.5	5	0.666667	0.0227848	0.017301	0.0376471	0.016092	N/A	0.0202312	0.025911	0.0181616	0.40628	0.161159
169246	mmu-miR-5618-5p	0.59199	0.306172	74	94	66	96.5	104	158.5	37	59.5	27.5	56	49.5	109.5	41.3333	71.6667	0.187342	0.411765	0.129412	0.257471	0.340206	0.632948	0.242839	0.410208	0.614124	0.480936
169291	mmu-miR-5126	0.309973	0.0406242	37	38.5	42.5	46	58.5	56	1	3	3	5.5	7.5	9	2.33333	7.33333	0.00506329	0.0207612	0.0141176	0.0252874	0.0515464	0.0520231	0.0133141	0.0429523	0.591838	0.356212
168888	mmu-miR-5102	2.78595	0.290949	73	104.5	191	114	43	47	37	69.5	153	71	-7	1	86.5	21.6667	0.187342	0.480969	0.72	0.326437	N/A	0.00578035	0.46277	0.166109	0.576517	1.365
169416		4.64824	N/A	52	37.5	45.5	42	48	46	14.5	3.5	6.5	2	-8	-1	8.16667	-2.33333	0.0734177	0.0242215	0.0305882	0.0091954	N/A	N/A	0.0427425	0.0091954	0.625972	N/A
168913	mmu-miR-5115	0.698304	0.32256	80	77	144.5	115.5	116	161.5	43	42.5	107	74	64.5	116	64.1667	84.8333	0.217722	0.294118	0.503529	0.34023	0.443299	0.67052	0.338456	0.484683	0.437199	0.34866
169060	mmu-miR-3961	1.07318	0.819943	638	890.5	609	710.5	560	790	601.5	856	568.5	668.5	505	745	675.333	639.5	3.04557	5.92388	2.67529	3.07356	3.47079	4.30636	3.88158	3.6169	0.458149	0.173975
169051	mmu-miR-5120	1.03953	0.79359	55.5	53	73.5	68.5	67.5	71.5	18.5	18	29	25	14	22.5	21.8333	20.5	0.0936709	0.124567	0.136471	0.114943	0.0962199	0.130058	0.118236	0.11374	0.186838	0.149032
168604	mmu-miR-5111-3p	0.505762	0.0584223	39.5	38.5	47.5	48	47	52.5	3	3.5	2.5	6.5	-5.5	6.5	3	2.5	0.0151899	0.0242215	0.0117647	0.0298851	N/A	0.0375723	0.0170587	0.0337287	0.37724	0.161159
28161	mmu-miR-380-5p	1.92565	0.244966	67.5	48	44	53.5	51	56	27	10	9	6.5	6	10	15.3333	7.5	0.136709	0.0692042	0.0423529	0.0298851	0.0412371	0.0578035	0.0827553	0.0429752	0.587463	0.326703
13170		N/A	N/A	39.5	39	40.5	47.5	45.5	46	0	1.5	5	0	-3	-0.5	2.16667	-1.16667	N/A	0.0103806	0.0235294	N/A	N/A	N/A	0.016955	N/A	0.548369	N/A
42958		0.753223	0.552188	133.5	144.5	107.5	142.5	115.5	247.5	94	107	72	96	68	200	91	121.333	0.475949	0.740484	0.338824	0.441379	0.467354	1.15607	0.518419	0.688268	0.393833	0.588923
46324		0.789292	0.52034	287.5	163	211.5	206.5	326	231.5	245.5	125	176.5	160.5	277.5	186.5	182.333	208.167	1.24304	0.865052	0.830588	0.737931	1.90722	1.07803	0.979559	1.24106	0.233604	0.484625
17433	mmu-miR-679-5p	1.47037	0.439913	135	199.5	112.5	143	94	141.5	94	163	78	97.5	49.5	95.5	111.667	80.8333	0.475949	1.12803	0.367059	0.448276	0.340206	0.552023	0.657012	0.446835	0.626365	0.237036
11202	mmu-miR-151-3p	2.6103	0.0466415	94.5	76.5	93	93	55	54.5	55	40	58	49	7.5	7	51	21.1667	0.278481	0.276817	0.272941	0.225287	0.0515464	0.0404624	0.27608	0.105765	0.010296	0.980068
42939		0.914381	0.732088	250	311	341	271.5	309	387	213	274.5	304.5	225.5	263	342.5	264	277	1.07848	1.89965	1.43294	1.03678	1.80756	1.97977	1.47036	1.60804	0.280111	0.312281
17676	mmu-miR-152-3p	3.66921	0.0705747	800	547	1240.5	782	63	52	762.5	510	1205	740.5	17.5	6	825.833	254.667	3.86076	3.52941	5.67059	3.4046	0.120275	0.0346821	4.35359	1.18652	0.26473	1.61935
17593		0.504193	0.159298	43	41	38.5	50.5	50	55	5	4	2	5.5	5.5	10.5	3.66667	7.16667	0.0253165	0.0276817	0.00941176	0.0252874	0.0378007	0.0606936	0.0208033	0.0412606	0.477616	0.435159
46483	mmu-miR-27a-3p	0.388065	0.203459	147	82	180.5	531.5	107	275	110	46	144.5	491	62.5	228.5	100.167	260.667	0.556962	0.318339	0.68	2.25747	0.429553	1.32081	0.518434	1.33594	0.35469	0.6842
46438	mmu-let-7g-5p	2.05894	0.1406	2776	931.5	2189	1158.5	1178	347.5	2739	896	2149.5	1116.5	1133	301	1928.17	850.167	13.8684	6.20069	10.1153	5.13333	7.78694	1.73988	10.0614	4.88672	0.38107	0.620265
42703	mmu-miR-490-3p	1.94234	0.0187714	216	208.5	297	204.5	124	119	177	173	258.5	162.5	77	74	202.833	104.5	0.896203	1.19723	1.21647	0.747126	0.52921	0.427746	1.1033	0.568027	0.162794	0.287293
28054	mmu-miR-673-5p	1.97822	0.0275178	49.5	46	53.5	53	52.5	48.5	12.5	10	17.5	11	5.5	3.5	13.3333	6.66667	0.0632911	0.0692042	0.0823529	0.0505747	0.0378007	0.0202312	0.0716161	0.0362022	0.136242	0.420824
14302	mmu-miR-374-5p/mmu-miR-374c-5p	0.457595	0.133546	101	72	114	110.5	188	175	62	35	76	67	138.5	127.5	57.6667	111	0.313924	0.242215	0.357647	0.308046	0.95189	0.736994	0.304595	0.665643	0.191332	0.492454
17625		0.396814	0.23467	42.5	42	38	43	59.5	57	2.5	6.5	2	4	13.5	10	3.66667	9.16667	0.0126582	0.0449827	0.00941176	0.0183908	0.0927835	0.0578035	0.0223509	0.0563259	0.879912	0.660768
27568	mmu-miR-744-5p	0.581223	0.375745	81.5	57	89.5	75	135	91	41	22	51.5	34	91	44	38.1667	56.3333	0.207595	0.152249	0.242353	0.156322	0.62543	0.254335	0.200732	0.345362	0.226382	0.716485
42478		0.653696	0.166401	47	41.5	46.5	49	57	63	8	5	10.5	9	9.5	14.5	7.83333	11	0.0405063	0.0346021	0.0494118	0.0413793	0.0652921	0.083815	0.0415067	0.0634955	0.179618	0.335061
42457	mmu-miR-323-5p	0.363068	0.37248	43.5	39.5	43.5	47	54	78	5	3.5	7.5	5	5	30.5	5.33333	13.5	0.0253165	0.0242215	0.0352941	0.0229885	0.0343643	0.176301	0.0282773	0.0778844	0.215767	1.09676
17589		N/A	N/A	37.5	35.5	38	39	48.5	50	-2	0	2.5	-2	-0.5	-1.5	0.166667	-1.33333	N/A	N/A	0.0117647	N/A	N/A	N/A	0.0117647	N/A	N/A	N/A
42832		1.10703	0.744754	138	126	153	120.5	94	188.5	98.5	90.5	116.5	80	49.5	139	101.833	89.5	0.498734	0.626298	0.548235	0.367816	0.340206	0.803468	0.557756	0.50383	0.115306	0.515771
42712	mmu-miR-742-5p	0.872412	N/A	39	40	39	51.5	42.5	44	0.5	3	4	3.5	-4	-3.5	2.5	-1.33333	0.00253165	0.0207612	0.0188235	0.016092	N/A	N/A	0.0140388	0.016092	0.7132	N/A
42748	mmu-miR-191-3p	0.54428	0.33982	42	40	39	53.5	49.5	51.5	3	1.5	3.5	4.5	1.5	8	2.66667	4.66667	0.0151899	0.0103806	0.0164706	0.0206897	0.0103093	0.0462428	0.0140137	0.0257472	0.229121	0.718249
42807		0.545515	0.407687	45.5	40.5	40	49	51	57.5	4.5	3.5	2.5	1.5	5	11.5	3.5	6	0.0227848	0.0242215	0.0117647	0.00689655	0.0343643	0.066474	0.0195903	0.0359116	0.347883	0.83034
46462		1.38521	0.288181	52.5	46	47	57	51	57.5	13.5	9.5	10.5	10.5	3	11	11.1667	8.16667	0.0683544	0.0657439	0.0494118	0.0482759	0.0206186	0.0635838	0.06117	0.0441594	0.167832	0.493132
46822		0.263955	0.0339512	42.5	40.5	39.5	53	58.5	61.5	3	3.5	4.5	9	13.5	16.5	3.66667	13	0.0151899	0.0242215	0.0211765	0.0413793	0.0927835	0.0953757	0.0201959	0.0765128	0.227518	0.398026
28759	mmu-miR-758-3p	0.53996	0.154037	51	45	48.5	58	68	61.5	9	8.5	12.5	14	22	15	10	17	0.0455696	0.0588235	0.0588235	0.0643678	0.151203	0.0867052	0.0544056	0.100759	0.14065	0.447515
17527	mmu-miR-717	0.818495	0.760051	40.5	38	42	46.5	49	51.5	1.5	1.5	6.5	6.5	0.5	4.5	3.16667	3.83333	0.00759494	0.0103806	0.0305882	0.0298851	0.00343643	0.0260116	0.0161879	0.0197777	0.77518	0.722221
42496	mmu-miR-181c-5p	1.93633	0.0605281	54.5	49.5	55.5	57	50	54	14	13	20.5	15.5	3.5	6.5	15.8333	8.5	0.0708861	0.0899654	0.0964706	0.0712644	0.024055	0.0375723	0.085774	0.0442972	0.155027	0.548851
10306	mmu-miR-146b-5p	2.35504	0.0867572	212	89.5	182.5	123.5	94	69.5	172.5	54	147.5	80.5	48	21.5	124.667	50	0.873418	0.373702	0.694118	0.370115	0.329897	0.124277	0.647079	0.274763	0.39123	0.479929
46982	mmu-miR-466k	0.540614	0.467239	39	40	37	43	53	48.5	3	3.5	1.5	2	7	0	2.66667	3	0.0151899	0.0242215	0.00705882	0.0091954	0.04811	N/A	0.0154901	0.0286527	0.554243	0.960355
46538		0.960933	0.877984	1128	972.5	1241.5	763.5	1070	1432	1091	936.5	1205	722	1026	1388	1077.5	1045.33	5.52405	6.48097	5.67059	3.31954	7.05155	8.02312	5.89187	6.1314	0.0874781	0.404985
17882		0.571252	0.172053	70.5	61	67	71.5	93.5	110	32	25	31	30.5	47	65.5	29.3333	47.6667	0.162025	0.17301	0.145882	0.14023	0.323024	0.378613	0.160306	0.280622	0.0851215	0.44444
42765	mmu-miR-339-3p	1.0687	0.918284	40.5	38	41	42	51.5	47.5	1.5	2.5	5	2.5	4.5	0.5	3	2.5	0.00759494	0.017301	0.0235294	0.0114943	0.0309278	0.00289017	0.0161418	0.0151041	0.497481	0.950946
46921		0.432265	0.141971	260	246.5	181	264	532	597.5	223	209.5	145	221.5	487	550	192.5	419.5	1.12911	1.44983	0.682353	1.01839	3.34708	3.17919	1.0871	2.51489	0.354576	0.516413
27551		0.373683	0.0976901	50.5	48.5	46.5	61	72	91.5	13	13	10.5	19	28.5	46	12.1667	31.1667	0.0658228	0.0899654	0.0494118	0.0873563	0.195876	0.265896	0.0684	0.183043	0.298235	0.491464
42481		0.443969	0.0428377	41	39	42	46.5	57	58.5	3	2.5	6.5	7	8	9.5	4	8.16667	0.0151899	0.017301	0.0305882	0.0321839	0.0549828	0.0549133	0.0210264	0.04736	0.397016	0.277511
42864		0.951562	0.749047	192	140	144	170.5	158.5	177	154	104.5	107	130	110.5	130	121.833	123.5	0.779747	0.723183	0.503529	0.597701	0.75945	0.751445	0.66882	0.702865	0.218165	0.129702
42504		0.852786	0.466531	56.5	49.5	63	69.5	62.5	73.5	18.5	14	27	27	13	27.5	19.8333	22.5	0.0936709	0.0968858	0.127059	0.124138	0.0893471	0.15896	0.105872	0.124148	0.173972	0.28036
42897		0.976288	0.951834	42.5	41	42.5	44.5	57.5	53.5	5.5	6	6	3.5	8	5	5.83333	5.5	0.0278481	0.0415225	0.0282353	0.016092	0.0549828	0.0289017	0.0325353	0.0333255	0.239295	0.594717
42874		0.414037	0.371125	58	47.5	60	62	124.5	63.5	19	12	24	21.5	74	17	18.3333	37.5	0.0962025	0.083045	0.112941	0.0988506	0.508591	0.0982659	0.0973962	0.235236	0.153844	1.00636
42742		2.92276	0.0857723	46	42.5	43	45.5	50.5	49	5.5	6.5	7	4.5	0.5	0	6.33333	1.66667	0.0278481	0.0449827	0.0329412	0.0206897	0.00343643	N/A	0.0352573	0.012063	0.249565	1.01134
17490		0.652068	0.295868	44.5	42.5	39	55	55	54.5	4.5	6.5	4	6	9	7.5	5	7.5	0.0227848	0.0449827	0.0188235	0.0275862	0.0618557	0.0433526	0.0288637	0.0442648	0.488479	0.387507
46565		0.582331	0.173058	45.5	40.5	40	51.5	53	58	6.5	4	4.5	5.5	7.5	11	5	8	0.0329114	0.0276817	0.0211765	0.0252874	0.0515464	0.0635838	0.0272565	0.0468059	0.215692	0.418396
15619		0.3676	0.168468	39.5	39.5	38	48.5	51.5	48	1.5	2	1.5	4	6.5	2.5	1.66667	4.33333	0.00759494	0.0138408	0.00705882	0.0183908	0.0446735	0.0144509	0.0094982	0.0258384	0.396957	0.635884
10943	mmu-miR-136-5p	0.960565	0.953853	101.5	58	122.5	185	60.5	69.5	62	21.5	85	142	15.5	24	56.1667	60.5	0.313924	0.148789	0.4	0.652874	0.106529	0.138728	0.287571	0.299377	0.443932	1.02399
42706	mmu-miR-325-3p	0.473414	0.121837	234.5	254	262	306.5	510	587.5	196	217	225.5	260	462.5	542.5	212.833	421.667	0.992405	1.50173	1.06118	1.1954	3.17869	3.13584	1.1851	2.50331	0.23319	0.452555
10977	mmu-miR-183-5p	0.5569	0.258254	79.5	59	82	73	120.5	110.5	40	22.5	46	28.5	76	65.5	36.1667	56.6667	0.202532	0.155709	0.216471	0.131034	0.522337	0.378613	0.191571	0.343995	0.166148	0.575401
42530	mmu-let-7a-2-3p	0.773076	0.604746	190	294	165	229.5	196	423.5	152.5	257	129.5	189.5	150.5	377.5	179.667	239.167	0.772152	1.77855	0.609412	0.871264	1.03436	2.18208	1.05337	1.36257	0.601185	0.524294
42569	mmu-miR-871-5p	0.853528	0.6737	44.5	45.5	45	49.5	56.5	53	5	9	9	8.5	11	6.5	7.66667	8.66667	0.0253165	0.0622837	0.0423529	0.0390805	0.0756014	0.0375723	0.0433177	0.0507514	0.427135	0.424303
46639	mmu-miR-467f	1.53838	0.126908	189	181.5	220	227	118	111	150	145.5	183.5	183.5	73	63	159.667	106.5	0.759494	1.00692	0.863529	0.843678	0.501718	0.364162	0.876648	0.569853	0.141715	0.433292
10990	mmu-miR-196a-5p	0.938542	0.889225	78.5	71	130	87	122.5	83	40.5	34.5	94	45	77	36	56.3333	52.6667	0.205063	0.238754	0.442353	0.206897	0.52921	0.208092	0.29539	0.314733	0.434623	0.590162
14285	mmu-miR-487b-3p	0.718685	0.386798	57.5	47	55.5	58.5	74	68	18	12	19.5	16	28	18	16.5	20.6667	0.0911392	0.083045	0.0917647	0.0735632	0.19244	0.104046	0.0886496	0.12335	0.0548659	0.500564
27546		0.583373	0.459601	42.5	41.5	41.5	45	60.5	59	5.5	5.5	5.5	3	15	7	5.5	8.33333	0.0278481	0.0380623	0.0258824	0.0137931	0.103093	0.0404624	0.0305976	0.0524494	0.213707	0.873999
31026	mmu-miR-101a-3p	2.4912	0.0951997	2599.5	774.5	2236.5	1071	812.5	287	2562	739	2199	1029	768	243	1833.33	680	12.9722	5.11419	10.3482	4.73103	5.27835	1.40462	9.47819	3.80467	0.422083	0.551017
11040	mmu-miR-29b-3p	0.668493	0.197387	183.5	102.5	176	266	126.5	246	145	66	138	224	82.5	200	116.333	168.833	0.734177	0.456747	0.649412	1.02989	0.56701	1.15607	0.613445	0.917655	0.231755	0.337983
13130		1.18134	0.686378	45	44.5	42.5	49	44.5	57	7	9	5.5	7	-1	6.5	7.16667	4.16667	0.035443	0.0622837	0.0258824	0.0321839	N/A	0.0375723	0.041203	0.0348781	0.458022	0.109242
46461	mmu-miR-1224-5p	0.663162	0.35695	42.5	42.5	42.5	51.5	54.5	54.5	5	6.5	4	10	9.5	4	5.16667	7.83333	0.0253165	0.0449827	0.0188235	0.045977	0.0652921	0.0231214	0.0297076	0.0447968	0.458509	0.471241
11138		0.680823	0.452808	44.5	44	44.5	49.5	53.5	64.5	6.5	8	8	8	6	18.5	7.5	10.8333	0.0329114	0.0553633	0.0376471	0.0367816	0.0412371	0.106936	0.0419739	0.0616517	0.281957	0.637142
46293	mcmv-miR-m21-1	1.12004	0.727738	43.5	38	40	44	51	49.5	5.5	2	2.5	3.5	2.5	2.5	3.33333	2.83333	0.0278481	0.0138408	0.0117647	0.016092	0.0171821	0.0144509	0.0178179	0.0159083	0.490981	0.086424
28547	mmu-miR-675-5p	3.4199	0.0993795	263	349	187.5	172.5	94.5	96	226.5	313	150.5	129.5	44.5	47.5	230	73.8333	1.14684	2.16609	0.708235	0.595402	0.305842	0.274566	1.34039	0.391937	0.558012	0.451345
146101		0.559769	0.134949	46.5	49.5	43.5	55.5	63.5	68	7.5	12.5	7	14.5	16.5	17.5	9	16.1667	0.0379747	0.0865052	0.0329412	0.0666667	0.113402	0.101156	0.0524737	0.0937416	0.5637	0.258518
145998		0.429795	0.164737	61.5	50	54.5	64	77	110.5	22.5	13	19	23	30.5	63.5	18.1667	39	0.113924	0.0899654	0.0894118	0.105747	0.209622	0.367052	0.0977671	0.227474	0.143147	0.57837
146118	mmu-miR-1894-5p	0.547591	0.22629	50.5	50	49	59	66	78	11	14.5	14	13.5	20.5	35	13.1667	23	0.0556962	0.100346	0.0658824	0.062069	0.140893	0.202312	0.0739749	0.135092	0.316312	0.520398
146045		0.553069	0.237758	48	44.5	42	52.5	58.5	61.5	8	8.5	5	7	12.5	18	7.16667	12.5	0.0405063	0.0588235	0.0235294	0.0321839	0.0859107	0.104046	0.0409531	0.0740469	0.431013	0.504697
13146		0.644816	0.400491	46.5	41.5	41	51	50	54	4	4.5	5.5	5	4	12	4.66667	7	0.0202532	0.0311419	0.0258824	0.0229885	0.0274914	0.0693642	0.0257591	0.039948	0.211397	0.640192
145987		1.24034	0.740238	40.5	40.5	37.5	45	48.5	46	0	4	1.5	4.5	1	2.5	1.83333	2.66667	N/A	0.0276817	0.00705882	0.0206897	0.00687285	0.0144509	0.0173702	0.0140045	0.839513	0.494072
146111	mmu-miR-767	0.807223	0.597759	416	400.5	241.5	284.5	504	466	374.5	363.5	204.5	241	458	415.5	314.167	371.5	1.8962	2.51557	0.962353	1.10805	3.14777	2.40173	1.79138	2.21918	0.436479	0.465055
145933		0.390962	0.0939772	50.5	46.5	53	61.5	74	87.5	11.5	9.5	17.5	18	29	42.5	12.8333	29.8333	0.0582278	0.0657439	0.0823529	0.0827586	0.199313	0.245665	0.0687749	0.175912	0.179496	0.477149
146058		0.449659	0.106803	42	43.5	39.5	51	57.5	60	3.5	7.5	4.5	8.5	11.5	14.5	5.16667	11.5	0.0177215	0.0519031	0.0211765	0.0390805	0.0790378	0.083815	0.030267	0.0673111	0.621695	0.364945
145666	SNORD110	0.520687	0.241155	293.5	215.5	248.5	202.5	526.5	525	254.5	180	211.5	157.5	478.5	478.5	215.333	371.5	1.28861	1.24567	0.995294	0.724138	3.28866	2.7659	1.17653	2.25956	0.134644	0.599746
146206		1.72594	0.0647008	108	93.5	89	101.5	70.5	75	69	57	52	55.5	23.5	27	59.3333	35.3333	0.349367	0.394464	0.244706	0.255172	0.161512	0.156069	0.329512	0.190918	0.233156	0.291814
146026	mmu-miR-1951	0.33678	0.100823	41.5	39.5	37.5	44.5	53	56	2	3	2	3.5	7.5	9	2.33333	6.66667	0.0101266	0.0207612	0.00941176	0.016092	0.0515464	0.0520231	0.0134332	0.0398872	0.473181	0.516673
146098		1.28747	0.392595	182	100.5	106.5	131	97.5	120.5	143.5	64.5	71.5	88	52	71	93.1667	70.3333	0.726582	0.446367	0.336471	0.404598	0.357388	0.410405	0.50314	0.390797	0.399803	0.0744069
146004	mmu-miR-2136	0.50619	0.112653	56	54.5	58	68.5	87	94	18.5	19.5	23	25.5	41.5	45.5	20.3333	37.5	0.0936709	0.134948	0.108235	0.117241	0.285223	0.263006	0.112285	0.221824	0.186441	0.411361
146161		0.688381	0.261911	120	87.5	92	100	135.5	151	80.5	52	55.5	60.5	92	101	62.6667	84.5	0.407595	0.359862	0.261176	0.278161	0.632302	0.583815	0.342878	0.498093	0.217781	0.385477
146168		0.934919	0.737363	42.5	38.5	41	47.5	49	55.5	4.5	3	5.5	5.5	2.5	5.5	4.33333	4.5	0.0227848	0.0207612	0.0258824	0.0252874	0.0171821	0.0317919	0.0231428	0.0247538	0.11145	0.295692
146133	mmu-miR-1936	1.4689	0.159889	52.5	49.5	58	55	58	53.5	13.5	14	18.5	14	11	5.5	15.3333	10.1667	0.0683544	0.0968858	0.0870588	0.0643678	0.0756014	0.0317919	0.0840997	0.0572537	0.172344	0.397436
146090		1.05665	0.890858	285	426	780	762.5	216.5	495.5	247	391	739.5	719.5	168	445.5	459.167	444.333	1.25063	2.70588	3.48	3.30805	1.15464	2.57514	2.47884	2.34594	0.456622	0.466698
29837	spike_control_v2_46	0.837132	0.766532	84.5	56.5	88.5	65.5	113.5	67.5	42.5	20.5	49	24	68	21.5	37.3333	37.8333	0.21519	0.141869	0.230588	0.110345	0.467354	0.124277	0.195882	0.233992	0.242016	0.864206
145870		1.24506	0.69477	40	39	38	41.5	48.5	45	2	2.5	1	1.5	1.5	-0.5	1.83333	0.833333	0.0101266	0.017301	0.00470588	0.00689655	0.0103093	N/A	0.0107112	0.00860292	0.589842	0.280505
145736		0.697983	0.19167	50.5	50.5	49.5	57	62.5	70	13	14.5	13	17.5	15.5	24	13.5	19	0.0658228	0.100346	0.0611765	0.0804598	0.106529	0.138728	0.0757818	0.108572	0.282387	0.268834
145721	mmu-miR-875-5p	1.95323	N/A	41	40.5	42	39.5	52	43.5	2.5	3.5	5	-0.5	1.5	-4.5	3.66667	-1.16667	0.0126582	0.0242215	0.0235294	N/A	0.0103093	N/A	0.0201364	0.0103093	0.322079	N/A
145693		0.585986	0.397027	161.5	91.5	126	94.5	258.5	177	123.5	55.5	89.5	53	210	130.5	89.5	131.167	0.625316	0.384083	0.421176	0.243678	1.4433	0.754335	0.476859	0.813771	0.272406	0.739784
145962		0.256071	0.122226	56	51.5	55	70.5	101	148	18	14.5	19	25.5	55.5	103.5	17.1667	61.5	0.0911392	0.100346	0.0894118	0.117241	0.381443	0.598266	0.0936323	0.36565	0.0627777	0.658829
145705	mmu-miR-431-5p	1.47619	0.0624772	69.5	64.5	81	74	61.5	69	28.5	28	43.5	29.5	14	23.5	33.3333	22.3333	0.144304	0.193772	0.204706	0.135632	0.0962199	0.135838	0.180927	0.122563	0.177886	0.186143
145878		0.449703	0.0515527	56.5	43.5	52	70.5	67.5	77.5	17.5	6.5	15.5	23	22	35	13.1667	26.6667	0.0886076	0.0449827	0.0729412	0.105747	0.151203	0.202312	0.0688438	0.153087	0.321005	0.315572
145727		0.960867	0.743215	54.5	48.5	56.5	60.5	61.5	62.5	14	11.5	21	17	12.5	16.5	15.5	15.3333	0.0708861	0.0795848	0.0988235	0.0781609	0.0859107	0.0953757	0.0830981	0.0864824	0.172041	0.0996923
145637	mmu-miR-187-3p	3.34812	0.059295	264.5	133	261	198.5	58.5	59.5	224.5	97	225.5	154.5	12.5	10.5	182.333	59.1667	1.13671	0.67128	1.06118	0.710345	0.0859107	0.0606936	0.956389	0.28565	0.261173	1.28834
145748		0.407309	0.36574	40	37	37	44.5	42.5	48.5	1.5	0.5	2	1	-2.5	5	1.33333	1.16667	0.00759494	0.00346021	0.00941176	0.0045977	N/A	0.0289017	0.0068223	0.0167497	0.447075	1.02602
145917		0.155544	0.15294	205	126.5	174.5	174	1217	886.5	166.5	89	136.5	130.5	1171	841	130.667	714.167	0.843038	0.615917	0.642353	0.6	8.04811	4.86127	0.700436	4.50313	0.177321	0.829856
147193		6.56263	N/A	39.5	39	37.5	44.5	44	45	0	3	2	0.5	-2	-1	1.66667	-0.833333	N/A	0.0207612	0.00941176	0.00229885	N/A	N/A	0.0150865	0.00229885	0.531952	N/A
147608		0.559793	0.243372	48	46	48	55	68.5	72.5	11	10	13	9	23	23	11.3333	18.3333	0.0556962	0.0692042	0.0611765	0.0413793	0.158076	0.132948	0.0620256	0.110801	0.109534	0.554324
147872		0.947849	0.92841	39.5	38.5	41.5	48	47	49.5	1	3	6	6	0.5	4.5	3.33333	3.66667	0.00506329	0.0207612	0.0282353	0.0275862	0.00343643	0.0260116	0.0180199	0.0190114	0.656313	0.710694
147938		0.708217	0.243553	49	49.5	50	58.5	58	68.5	12.5	13	15	18	12.5	25.5	13.5	18.6667	0.0632911	0.0899654	0.0705882	0.0827586	0.0859107	0.147399	0.0746149	0.105356	0.184755	0.345915
147814		0.508495	N/A	37	37	37.5	39.5	45.5	43.5	0	1	1.5	-1.5	2	-1	0.833333	-0.166667	N/A	0.00692042	0.00705882	N/A	0.0137457	N/A	0.00698962	0.0137457	0.0140021	N/A
147807		0.80623	0.296109	168	156	268	262.5	174	269.5	130	121	229.5	222.5	128	223.5	160.167	191.333	0.658228	0.83737	1.08	1.02299	0.879725	1.29191	0.858533	1.06487	0.246561	0.196511
147924		0.58266	0.135244	38	37	37	42.5	46.5	45.5	1	1.5	1	2.5	-1.5	2	1.16667	1	0.00506329	0.0103806	0.00470588	0.0114943	N/A	0.0115607	0.0067166	0.0115275	0.473181	0.00407554
147760		0.573248	0.239169	42	38	39	46.5	54	51	5.5	3	1.5	5	7	4.5	3.33333	5.5	0.0278481	0.0207612	0.00705882	0.0229885	0.04811	0.0260116	0.0185561	0.03237	0.569551	0.423687
147544		0.776726	0.575867	45.5	40	40.5	45.5	48.5	57	3.5	4.5	3.5	4.5	2.5	8	3.83333	5	0.0177215	0.0311419	0.0164706	0.0206897	0.0171821	0.0462428	0.021778	0.0280382	0.373471	0.56576
147791		0.59509	0.213941	10686.5	6198	8651	7931.5	15186.5	15616.5	10640.5	6162	8614.5	7891	15137.5	15569.5	8472.33	12866	53.8759	42.6436	40.5388	36.2805	104.038	89.9971	45.6861	76.7718	0.156946	0.465827
147810		0.499656	0.19854	55	60.5	47	60	81	90.5	13	24	11	19.5	35.5	40.5	16	31.8333	0.0658228	0.16609	0.0517647	0.0896552	0.243986	0.234104	0.0945592	0.189248	0.659323	0.456499
147737		4.86569	0.0246442	2232.5	1948.5	4072.5	1659.5	220	90	2188	1911.5	4036	1618.5	175.5	43.5	2711.83	612.5	11.0785	13.2284	18.9929	7.44138	1.20619	0.251445	14.4333	2.96634	0.283546	1.31637
147830		0.517105	0.217176	47.5	40	47	44.5	59	62.5	7	3.5	8	5	11	15.5	6.16667	10.5	0.035443	0.0242215	0.0376471	0.0229885	0.0756014	0.0895954	0.0324372	0.0627284	0.221963	0.559871
147671		0.306873	0.123547	69	62	70.5	82	128	195	31	25.5	34.5	42	82.5	148	30.3333	90.8333	0.156962	0.176471	0.162353	0.193103	0.56701	0.855491	0.165262	0.538535	0.0609599	0.616693
147802		0.876412	0.604807	207.5	283	351	381	213	374	166.5	245.5	316	336	167	329.5	242.667	277.5	0.843038	1.69896	1.48706	1.54483	1.14777	1.90462	1.34302	1.53241	0.331917	0.247051
147897		0.388315	0.143316	40.5	37.5	38	50	48	53	1.5	1	3	3.5	2.5	7	1.83333	4.33333	0.00759494	0.00692042	0.0141176	0.016092	0.0171821	0.0404624	0.00954433	0.0245788	0.416471	0.560091
147698		0.273594	0.0656206	41.5	38.5	39	50	54.5	57	3	1.5	3.5	5	8.5	12.5	2.66667	8.66667	0.0151899	0.0103806	0.0164706	0.0229885	0.0584192	0.0722543	0.0140137	0.0512207	0.229121	0.49608
148627	mmu-miR-615-5p	0.491715	0.186336	54	48	46	60	66.5	77.5	14.5	10.5	11	12	21.5	34.5	12	22.6667	0.0734177	0.0726644	0.0517647	0.0551724	0.147766	0.199422	0.0659489	0.13412	0.186351	0.544933
148669		0.558032	0.227018	41	40	40	48.5	51.5	53	2.5	3	4.5	3	5.5	8	3.33333	5.5	0.0126582	0.0207612	0.0211765	0.0137931	0.0378007	0.0462428	0.0181986	0.0326122	0.263901	0.516235
148687		0.140186	0.166826	51	50.5	50.5	52	129.5	222	11.5	14	15.5	11	83	174	13.6667	89.3333	0.0582278	0.0968858	0.0729412	0.0505747	0.570447	1.00578	0.0760183	0.542267	0.256673	0.881901
10905	spike_control_v1_g	1.85273	N/A	42	40.5	37.5	46.5	48.5	47	0	3	1	-2	1	-1.5	1.33333	-0.833333	N/A	0.0207612	0.00470588	N/A	0.00687285	N/A	0.0127336	0.00687285	0.891569	N/A
148234		0.850488	0.680753	103.5	147.5	106.5	136	115.5	184.5	64.5	109	70.5	87.5	67.5	137.5	81.3333	97.5	0.326582	0.754325	0.331765	0.402299	0.463918	0.794798	0.470891	0.553671	0.5213	0.381241
148677		0.640774	0.44906	42	38	38.5	46.5	50	47	4	1	1.5	-0.5	3.5	2	2.16667	1.66667	0.0202532	0.00692042	0.00705882	N/A	0.024055	0.0115607	0.0114108	0.0178078	0.671121	0.496118
148654	mmu-miR-184-3p	0.800879	0.58472	41	40	38.5	47.5	49.5	49	2.5	3.5	3.5	4.5	5	2	3.16667	3.83333	0.0126582	0.0242215	0.0164706	0.0206897	0.0343643	0.0115607	0.0177834	0.0222049	0.331339	0.516871
148079		1.5654	N/A	36.5	39.5	38	44	41.5	46.5	-1.5	3.5	2.5	2.5	-6	-2	1.5	-1.83333	N/A	0.0242215	0.0117647	0.0114943	N/A	N/A	0.0179931	0.0114943	0.489535	N/A
148474		0.707817	0.473651	42	39	37.5	43.5	50.5	50	2.5	3	2.5	1.5	4.5	4.5	2.66667	3.5	0.0126582	0.0207612	0.0117647	0.00689655	0.0309278	0.0260116	0.0150614	0.0212786	0.329079	0.596631
148625		0.671518	0.310717	51.5	67	60.5	69	81	83.5	12.5	32	25	30	36	37	23.1667	34.3333	0.0632911	0.221453	0.117647	0.137931	0.247423	0.213873	0.13413	0.199742	0.599112	0.280847
147640		1.39988	0.503707	40	36	38	42.5	47.5	49.5	3	1	3.5	1	2.5	1	2.5	1.5	0.0151899	0.00692042	0.0164706	0.0045977	0.0171821	0.00578035	0.0128603	0.00918673	0.403085	0.756464
147599		1.99854	N/A	39	37	37	40.5	40.5	39	2	1.5	1.5	1	-7	-5	1.66667	-3.66667	0.0101266	0.0103806	0.00705882	0.0045977	N/A	N/A	0.00918868	0.0045977	0.201212	N/A
147318		0.877795	0.37709	57	50	56.5	60.5	63.5	60	18	14.5	18.5	20.5	19	16	17	18.5	0.0911392	0.100346	0.0870588	0.0942529	0.130584	0.0924855	0.092848	0.105774	0.0733071	0.203303
147666		1.4031	0.63003	39	37	39.5	42	48	49	0.5	2.5	4	2.5	1	0	2.33333	1.16667	0.00253165	0.017301	0.0188235	0.0114943	0.00687285	N/A	0.0128854	0.00918355	0.698377	0.355834
148186	mmu-miR-152-5p	2.1632	0.306571	40	39.5	42	43.5	45	48.5	1.5	4	6	3	-1.5	1	3.83333	0.833333	0.00759494	0.0276817	0.0282353	0.0137931	N/A	0.00578035	0.0211706	0.00978673	0.555494	0.578935
148021		1.17553	0.511935	61	54	63.5	70	54.5	65.5	19.5	18.5	27	29.5	8.5	18.5	21.6667	18.8333	0.0987342	0.128028	0.127059	0.135632	0.0584192	0.106936	0.11794	0.100329	0.141088	0.389001
148131		1.3174	0.608758	45.5	39.5	44.5	47	49.5	47.5	2.5	4	8	8	2	1.5	4.83333	3.83333	0.0126582	0.0276817	0.0376471	0.0367816	0.0137457	0.00867052	0.0259956	0.0197326	0.483906	0.759217
148573		1.0235	0.975149	39.5	37.5	38.5	40.5	45	51	0.5	2.5	2	1	-2	2.5	1.66667	0.5	0.00253165	0.017301	0.00941176	0.0045977	N/A	0.0144509	0.00974815	0.00952428	0.758138	0.731524
148569		0.585331	0.0237568	45	42.5	40	54	54	53.5	7.5	6	5	11	9	11	6.16667	10.3333	0.0379747	0.0415225	0.0235294	0.0505747	0.0618557	0.0635838	0.0343422	0.0586714	0.277521	0.120416
148137	mmu-miR-1193-5p	0.451426	0.0164848	39.5	39.5	37.5	52	53	50	1.5	3.5	3.5	7.5	5.5	6	2.83333	6.33333	0.00759494	0.0242215	0.0164706	0.0344828	0.0378007	0.0346821	0.0160957	0.0356552	0.516885	0.0521871
148359		0.477699	0.357175	49	46	47	51.5	76	61.5	9	9	10.5	3.5	30	18.5	9.5	17.3333	0.0455696	0.0622837	0.0494118	0.016092	0.206186	0.106936	0.0524217	0.109738	0.166995	0.866407
148315		0.50957	0.160121	55.5	52.5	50.5	60.5	76	84	16	17.5	14	18	30	41	15.8333	29.6667	0.0810127	0.121107	0.0658824	0.0827586	0.206186	0.236994	0.0893341	0.175313	0.319446	0.465574
148044		0.907034	0.688682	200	197.5	178.5	211	163.5	263	159.5	160	141.5	167	118.5	218.5	153.667	168	0.807595	1.10727	0.665882	0.767816	0.814433	1.26301	0.860248	0.948418	0.261964	0.288307
148431	mmu-miR-3088-3p	0.697361	0.556656	39	39.5	39	42.5	48	52	-0.5	2.5	3.5	-1	2	6	1.83333	2.33333	N/A	0.017301	0.0164706	N/A	0.0137457	0.0346821	0.0168858	0.0242139	0.0347757	0.611395
148056	mmu-miR-299-3p/mmu-miR-299b-3p	1.25814	0.754341	72	152.5	63	109	87	104	31	117	27.5	62	36.5	58	58.5	52.1667	0.156962	0.809689	0.129412	0.285057	0.250859	0.33526	0.365354	0.290392	1.05391	0.146191
148653	mmu-miR-3474	2.01244	0.288424	263.5	526.5	312	400	117.5	179.5	224.5	489.5	277	352.5	72	135	330.333	186.5	1.13671	3.38754	1.30353	1.62069	0.494845	0.780347	1.94259	0.965294	0.645601	0.606308
148367	mmu-miR-181b-1-3p	1.54605	0.597851	39.5	36.5	38	42.5	46.5	44.5	1	0.5	3	-4	1	0.5	1.5	-0.833333	0.00506329	0.00346021	0.0141176	N/A	0.00687285	0.00289017	0.00754705	0.00488151	0.761421	0.576907
148475		0.744757	0.286758	39.5	38	37	43.5	46	43	1.5	1	1	1.5	1.5	-3	1.16667	0	0.00759494	0.00692042	0.00470588	0.00689655	0.0103093	N/A	0.00640708	0.00860292	0.235894	0.280505
148112	mmu-miR-3063-5p	N/A	N/A	39	37	38	41.5	43	41.5	1.5	0.5	1.5	-0.5	-3.5	-3	1.16667	-2.33333	0.00759494	0.00346021	0.00705882	N/A	N/A	N/A	0.00603799	N/A	0.372386	N/A
148181		0.694036	0.533643	39.5	37	39	42.5	49	49.5	2	1	4	2	4.5	2	2.33333	2.83333	0.0101266	0.00692042	0.0188235	0.0091954	0.0309278	0.0115607	0.0119568	0.017228	0.515104	0.692085
148076	mmu-miR-3103-5p	1.52601	0.47428	68.5	55	71	90.5	51	51	31	19.5	34.5	50	6.5	4	28.3333	20.1667	0.156962	0.134948	0.162353	0.229885	0.0446735	0.0231214	0.151421	0.0992267	0.0958809	1.14551
148457	mmu-miR-92b-5p	2.56938	0.0197043	39	39.5	40.5	42.5	48	47.5	3.5	4.5	5	2	1.5	1.5	4.33333	1.66667	0.0177215	0.0311419	0.0235294	0.0091954	0.0103093	0.00867052	0.0241309	0.00939173	0.27891	0.0891033
148060	mmu-miR-3057-3p	0.783528	0.469914	37.5	37.5	38	42.5	46	51	-0.5	3	2.5	4	-1	4	1.66667	2.33333	N/A	0.0207612	0.0117647	0.0183908	N/A	0.0231214	0.016263	0.0207561	0.391165	0.161159
148464	mmu-miR-3062-5p	0.557792	0.232466	39.5	37.5	38	42	48.5	52	1.5	2	2	3.5	1.5	5	1.83333	3.33333	0.00759494	0.0138408	0.00941176	0.016092	0.0103093	0.0289017	0.0102825	0.0184343	0.312443	0.516156
148141	mmu-miR-133b-5p	1.43495	N/A	38	36.5	38.5	41	44.5	42.5	0	1.5	2	1.5	-1	-3.5	1.16667	-1	N/A	0.0103806	0.00941176	0.00689655	N/A	N/A	0.00989619	0.00689655	0.0692272	N/A
148194	mmu-miR-3108-5p	0.659308	0.55022	39	37.5	38	41.5	50	45	1	3	1.5	2	3.5	-1.5	1.83333	1.33333	0.00506329	0.0207612	0.00705882	0.0091954	0.024055	N/A	0.0109611	0.0166252	0.779629	0.632011
148646	mmu-miR-467a-3p	0.878816	0.480849	255	242	265	296.5	299	250.5	216	206.5	229	257.5	251	205.5	217.167	238	1.09367	1.42907	1.07765	1.18391	1.72509	1.18786	1.20013	1.36562	0.165339	0.227966
148386		0.891226	0.639447	56	51.5	53.5	56	60	68.5	18	14.5	16	15.5	13	24	16.1667	17.5	0.0911392	0.100346	0.0752941	0.0712644	0.0893471	0.138728	0.0889265	0.0997799	0.142496	0.349981
148520		0.759129	0.446412	49	42.5	44	48	53	61.5	9.5	6.5	8	9	6	15.5	8	10.1667	0.0481013	0.0449827	0.0376471	0.0413793	0.0412371	0.0895954	0.043577	0.0574039	0.123161	0.485658
148284	mmu-miR-208b-3p	0.451352	0.331268	39.5	39	39	41.5	55	56.5	-0.5	3	3.5	2.5	7.5	10.5	2	6.83333	N/A	0.0207612	0.0164706	0.0114943	0.0515464	0.0606936	0.0186159	0.0412448	0.162976	0.634444
148537	mmu-miR-3105-3p	0.835734	0.684857	41	42	39	52.5	49.5	50.5	2	7	4	6.5	4.5	5.5	4.33333	5.5	0.0101266	0.0484429	0.0188235	0.0298851	0.0309278	0.0317919	0.0257977	0.0308683	0.778662	0.0309321
11255		0.747924	0.703045	42.5	39.5	39.5	50	48.5	55	4.5	4	4.5	5	0.5	12	4.33333	5.83333	0.0227848	0.0276817	0.0211765	0.0229885	0.00343643	0.0693642	0.023881	0.0319297	0.141883	1.06049
42962		1.00197	0.983281	168.5	157.5	189	216.5	148	163.5	129	120.5	153.5	176.5	101	121	134.333	132.833	0.653165	0.83391	0.722353	0.811494	0.694158	0.699422	0.736476	0.735025	0.123828	0.0901695
29650	mmu-miR-714	1.78103	0.136028	113	125.5	105.5	111	68	96.5	74.5	90.5	70	62	22	54	78.3333	46	0.377215	0.626298	0.329412	0.285057	0.151203	0.312139	0.444308	0.249466	0.358781	0.345414
11164		0.898298	0.53017	195	144	148.5	195	137.5	203.5	154.5	106.5	111.5	155	94.5	158	124.167	135.833	0.782278	0.737024	0.524706	0.712644	0.649485	0.913295	0.681336	0.758474	0.201839	0.181611
17886		0.343223	0.114476	42	37.5	37	45	50.5	52.5	0.5	1.5	2	2	3.5	5.5	1.33333	3.66667	0.00253165	0.0103806	0.00941176	0.0091954	0.024055	0.0317919	0.00744134	0.0216808	0.575088	0.529678
168684		1.07794	0.600429	43	38.5	38.5	44	49	48.5	3.5	2.5	3.5	3	2	3.5	3.16667	2.83333	0.0177215	0.017301	0.0164706	0.0137931	0.0137457	0.0202312	0.0171644	0.0159233	0.0370863	0.234298
168679		2.53476	0.0475682	63	48	61.5	62	46.5	50	23	12.5	26	17.5	1.5	6.5	20.5	8.5	0.116456	0.0865052	0.122353	0.0804598	0.0103093	0.0375723	0.108438	0.0427804	0.177261	0.826641
168718		0.959931	N/A	38	38	37.5	40.5	46	41.5	-1	1.5	2	0	1.5	-6	0.833333	-1.5	N/A	0.0103806	0.00941176	N/A	0.0103093	N/A	0.00989619	0.0103093	0.0692272	N/A
168945	mmu-miR-326-3p	2.8801	0.0143671	69.5	55	72.5	60	50	54.5	31	18.5	37	19.5	3	8.5	28.8333	10.3333	0.156962	0.128028	0.174118	0.0896552	0.0206186	0.0491329	0.153036	0.0531356	0.152216	0.652895
168964		0.738094	0.39855	99	116	83.5	164.5	88	150.5	61.5	80	46.5	124	44.5	102.5	62.6667	90.3333	0.311392	0.553633	0.218824	0.570115	0.305842	0.592486	0.361283	0.489481	0.478546	0.32571
168932		0.345713	N/A	37.5	36.5	36.5	42.5	43.5	42	1	1	1	3.5	-3.5	-5.5	1	-1.83333	0.00506329	0.00692042	0.00470588	0.016092	N/A	N/A	0.0055632	0.016092	0.213707	N/A
168934		1.13376	0.855318	39.5	36.5	36.5	41	47.5	46.5	2.5	1.5	0.5	2.5	0.5	-1	1.5	0.666667	0.0126582	0.0103806	0.00235294	0.0114943	0.00343643	N/A	0.00846393	0.00746534	0.639586	0.763226
168600		0.559187	0.260231	336.5	106	167.5	208.5	365.5	339.5	298	70.5	131.5	170	320	293.5	166.667	261.167	1.50886	0.487889	0.618824	0.781609	2.19931	1.69653	0.871858	1.55915	0.637182	0.460999
168726		0.469428	0.120923	106.5	89	106	116.5	195.5	194.5	69.5	53.5	70.5	77.5	149.5	149	64.5	125.333	0.351899	0.370242	0.331765	0.356322	1.02749	0.861272	0.351302	0.748362	0.0547839	0.467074
168795		0.748302	0.515619	39.5	39.5	44.5	45.5	49.5	51.5	1.5	3.5	8.5	5.5	6.5	4.5	4.5	5.5	0.00759494	0.0242215	0.04	0.0252874	0.0446735	0.0260116	0.0239388	0.0319908	0.676909	0.343521
168755		2.90876	N/A	42	42	41.5	41.5	43.5	40	3	6	5	2	-2	-6	4.66667	-2	0.0151899	0.0415225	0.0235294	0.0091954	N/A	N/A	0.0267473	0.0091954	0.503154	N/A
168577		0.438735	0.182203	44.5	41	43.5	45.5	58.5	65	6	5	6	6	10.5	19.5	5.66667	12	0.0303797	0.0346021	0.0282353	0.0275862	0.0721649	0.112717	0.0310724	0.0708226	0.104254	0.601236
168827		N/A	N/A	39.5	37.5	38.5	39	44	48	0.5	1	2.5	-1	-3	-1.5	1.33333	-1.83333	0.00253165	0.00692042	0.0117647	N/A	N/A	N/A	0.00707226	N/A	0.653031	N/A
168676		3.64252	0.0745614	42	42	41.5	40.5	48.5	47.5	3	5.5	6	0.5	2.5	0.5	4.83333	1.16667	0.0151899	0.0380623	0.0282353	0.00229885	0.0171821	0.00289017	0.0271625	0.00745705	0.422417	1.13012
168852		1.50774	0.149072	164	103.5	174.5	163.5	88	100	125	66.5	137.5	123.5	42	51.5	109.667	72.3333	0.632911	0.460208	0.647059	0.567816	0.28866	0.297688	0.580059	0.384721	0.179353	0.412322
168611		0.721282	0.373918	68.5	66.5	57	73	78	96.5	32	30.5	22	28	32	54	28.1667	38	0.162025	0.211073	0.103529	0.128736	0.219931	0.312139	0.158876	0.220269	0.338886	0.416319
168572		1.6769	0.25447	50.5	49.5	45.5	55	46.5	52.5	11.5	12.5	10.5	13	1	8.5	11.5	7.5	0.0582278	0.0865052	0.0494118	0.0597701	0.00687285	0.0491329	0.0647149	0.038592	0.29945	0.725014
168743		N/A	N/A	38	45.5	37.5	43.5	40	41.5	-0.5	9	2.5	-1	-8	-3	3.66667	-4	N/A	0.0622837	0.0117647	N/A	N/A	N/A	0.0370242	N/A	0.964837	N/A
168647		0.557312	0.274338	343	125	257.5	285.5	499.5	302	304.5	89	222	243.5	454.5	260	205.167	319.333	1.54177	0.615917	1.04471	1.11954	3.12371	1.50289	1.06746	1.91538	0.434063	0.555427
168812		1.27888	0.496324	42.5	39.5	41.5	49.5	48	47.5	3.5	4	6	6	1	4	4.5	3.66667	0.0177215	0.0276817	0.0282353	0.0275862	0.00687285	0.0231214	0.0245462	0.0191935	0.241047	0.567954
169186		N/A	N/A	43	37	38	42.5	42	43	3.5	0.5	3	-3.5	-5.5	-3.5	2.33333	-4.16667	0.0177215	0.00346021	0.0141176	N/A	N/A	N/A	0.0117665	N/A	0.630239	N/A
169118		0.456471	N/A	38.5	36.5	37	39.5	48.5	46	-1.5	0	1	-4	1.5	0	-0.166667	-0.833333	N/A	N/A	0.00470588	N/A	0.0103093	N/A	0.00470588	0.0103093	N/A	N/A
169320		0.748383	0.258134	76.5	74.5	76.5	106.5	78	109.5	37	37	41	62.5	28.5	63.5	38.3333	51.5	0.187342	0.256055	0.192941	0.287356	0.195876	0.367052	0.212113	0.283428	0.179896	0.302212
169321		1.45277	N/A	42.5	36.5	39	42.5	43.5	45.5	2	0.5	3.5	1.5	-2.5	-2	2	-1	0.0101266	0.00346021	0.0164706	0.00689655	N/A	N/A	0.0100191	0.00689655	0.649344	N/A
169070		0.48848	0.132841	823	364.5	635	751.5	1326.5	1173	785.5	328	598.5	711	1280	1122.5	570.667	1037.83	3.97722	2.2699	2.81647	3.26897	8.79725	6.48844	3.02119	6.18489	0.288587	0.448936
169113		0.636443	0.29168	47	55	50	62	59	74	8	19.5	12	22.5	14	28.5	13.1667	21.6667	0.0405063	0.134948	0.0564706	0.103448	0.0962199	0.16474	0.0773083	0.121469	0.653897	0.309932
169182		0.41617	0.128563	161.5	160.5	224	211.5	369	512.5	123	125.5	189.5	171	326	467	146	321.333	0.622785	0.868512	0.891765	0.786207	2.24055	2.69942	0.794354	1.90873	0.187621	0.523301
169036		1.33804	0.790523	36.5	37.5	38	42.5	44	46	-0.5	3	0.5	2.5	-2.5	1	1	0.333333	N/A	0.0207612	0.00235294	0.0114943	N/A	0.00578035	0.0115571	0.0086373	1.12629	0.467778
169230		0.606476	0.402046	42	47	42	47.5	53.5	64	4	11	5.5	8	8	19	6.83333	11.6667	0.0202532	0.0761246	0.0258824	0.0367816	0.0549828	0.109827	0.0407534	0.067197	0.754819	0.56585
169157		1.20573	0.771854	38	39.5	39.5	40.5	46.5	42.5	1	4	4.5	2	3	-3.5	3.16667	0.5	0.00506329	0.0276817	0.0211765	0.0091954	0.0206186	N/A	0.0179738	0.014907	0.64785	0.541853
169000		0.752595	N/A	37	37	35.5	40	40.5	42.5	-1	1	0	2	-4	-1.5	0	-1.16667	N/A	0.00692042	N/A	0.0091954	N/A	N/A	0.00692042	0.0091954	N/A	N/A
169319		1.18703	0.625261	310	377	327	509	164	277	274	340.5	292.5	470.5	119	230.5	302.333	273.333	1.38734	2.3564	1.37647	2.16322	0.817869	1.33237	1.70674	1.43782	0.329665	0.472135
168996		0.85299	0.811875	38.5	38.5	38	40	47.5	41.5	1.5	2.5	2.5	1	3.5	-4	2.16667	0.166667	0.00759494	0.017301	0.0117647	0.0045977	0.024055	N/A	0.0122202	0.0143263	0.398443	0.960355
169064		1.06549	0.907098	45.5	44.5	48.5	48.5	57.5	49	6	7.5	12	8.5	12	1.5	8.5	7.33333	0.0303797	0.0519031	0.0564706	0.0390805	0.0824742	0.00867052	0.0462511	0.0434084	0.301257	0.854482
169112		1.19034	N/A	41.5	39.5	39.5	41	45	42.5	2	0	2.5	2	-1	-5.5	1.5	-1.5	0.0101266	N/A	0.0117647	0.0091954	N/A	N/A	0.0109456	0.0091954	0.105826	N/A
169169		0.243165	0.0856957	243	189	209.5	332	847	929.5	203.5	153	173.5	292	801.5	882	176.667	658.5	1.03038	1.05882	0.816471	1.34253	5.50859	5.09827	0.968558	3.98313	0.136778	0.576434
168987		1.66746	N/A	37	39.5	45.5	38.5	47	40	-1.5	2.5	8.5	-2	2.5	-3.5	3.16667	-1	N/A	0.017301	0.04	N/A	0.0171821	N/A	0.0286505	0.0171821	0.56022	N/A
169365		2.03408	0.194493	42.5	37.5	38	46.5	48	45	3.5	3	3.5	4.5	0.5	0.5	3.33333	1.83333	0.0177215	0.0207612	0.0164706	0.0206897	0.00343643	0.00289017	0.0183178	0.00900542	0.120462	1.12405
169160		0.672318	N/A	39.5	38	35.5	46.5	42.5	43	0	2	1	3	-4	-2.5	1	-1.16667	N/A	0.0138408	0.00470588	0.0137931	N/A	N/A	0.00927336	0.0137931	0.696553	N/A
168992		0.366042	0.147567	37.5	37.5	37	47	46	44	-2	0.5	1.5	4.5	2	1.5	0	2.66667	N/A	0.00346021	0.00705882	0.0206897	0.0137457	0.00867052	0.00525952	0.0143686	0.48381	0.419924
168654	mmu-miR-5709	0.473694	0.471298	41	40	40.5	48	48	59.5	0.5	4	4.5	4.5	1	14	3	6.5	0.00253165	0.0276817	0.0211765	0.0206897	0.00687285	0.0809249	0.0171299	0.0361625	0.762069	1.08887
168713	mmu-miR-5135	1.00571	0.985786	44	41	40	51.5	46	50	3.5	5	5	6.5	2	5.5	4.5	4.66667	0.0177215	0.0346021	0.0235294	0.0298851	0.0137457	0.0317919	0.0252843	0.0251409	0.339183	0.394356
168957	mmu-miR-3073b-5p	2.19923	N/A	42	38	38.5	44	45.5	43	3	2	3.5	1.5	-4	-3	2.83333	-1.83333	0.0151899	0.0138408	0.0164706	0.00689655	N/A	N/A	0.0151671	0.00689655	0.0867026	N/A
168706	mmu-miR-5129	0.758172	0.704085	42.5	41	43	48.5	47.5	58.5	3	4.5	8	7	0.5	13	5.16667	6.83333	0.0151899	0.0311419	0.0376471	0.0321839	0.00343643	0.0751445	0.0279929	0.0369216	0.412783	0.977423
168761	mmu-miR-3965	0.572703	0.242561	44.5	41.5	42.5	46	52.5	60	6	5.5	5.5	6.5	7	15	5.66667	9.5	0.0303797	0.0380623	0.0258824	0.0298851	0.04811	0.0867052	0.0314415	0.0549001	0.195887	0.528456
168842	mmu-miR-5105	0.246156	0.143359	58	54.5	55	65	113.5	178.5	20	19.5	19	25.5	66.5	129.5	19.5	73.8333	0.101266	0.134948	0.0894118	0.117241	0.457045	0.748555	0.108542	0.440947	0.217649	0.716559
169268	mmu-miR-5112	1.25893	0.531053	54.5	63.5	62.5	62	54.5	72	17.5	28	25.5	22	9.5	26.5	23.6667	19.3333	0.0886076	0.193772	0.12	0.101149	0.0652921	0.153179	0.134126	0.10654	0.402504	0.414781
168936		0.865004	0.272455	467	471.5	520	623	451	594.5	431	436.5	483.5	582	406	550	450.333	512.667	2.18228	3.02076	2.27529	2.67586	2.79038	3.17919	2.49278	2.88181	0.184375	0.0915492
46839	mmu-miR-327	0.647769	0.436663	42.5	41	41.5	46.5	53	54	1	4	4	4	-0.5	6	3	3.16667	0.00506329	0.0276817	0.0188235	0.0183908	N/A	0.0346821	0.0171895	0.0265364	0.663043	0.434108
28769	mmu-miR-450b-5p	0.864597	0.543364	44.5	41.5	45.5	48.5	51.5	55	4.5	4	8.5	7	-1.5	6.5	5.66667	4	0.0227848	0.0276817	0.04	0.0321839	N/A	0.0375723	0.0301555	0.0348781	0.294149	0.109242
42664	mmu-miR-301b-3p	0.640514	0.603237	46	41	40.5	45.5	54	64.5	7	4	3	4.5	1.5	15.5	4.66667	7.16667	0.035443	0.0276817	0.0141176	0.0206897	0.0103093	0.0895954	0.0257474	0.0401981	0.419205	1.07202
46340		2.06353	0.118482	41.5	42	42	46	47	50	0	4.5	4.5	3	-1	2	3	1.33333	N/A	0.0311419	0.0211765	0.0137931	N/A	0.0115607	0.0261592	0.0126769	0.269374	0.124522
46627		0.739967	0.770211	41	40	40	44	49.5	52	-2	2.5	2.5	1	-3	6	1	1.33333	N/A	0.017301	0.0117647	0.0045977	N/A	0.0346821	0.0145329	0.0196399	0.269374	1.08315
42750		1.08177	0.865875	59	69	78	61	68.5	93	15	31.5	39.5	17	17	43	28.6667	25.6667	0.0759494	0.217993	0.185882	0.0781609	0.116838	0.248555	0.159942	0.147851	0.465734	0.604189
42717		0.721997	0.545248	43	42.5	42	45	53	57.5	3	4.5	4.5	3.5	-1.5	8	4	3.33333	0.0151899	0.0311419	0.0211765	0.016092	N/A	0.0462428	0.0225027	0.0311674	0.358102	0.684044
11045		0.785162	0.459344	70.5	62	86	95.5	82.5	103.5	25.5	24.5	47.5	53	18	51.5	32.5	40.8333	0.129114	0.16955	0.223529	0.243678	0.123711	0.297688	0.174065	0.221692	0.272137	0.401672
11274		5.94671	N/A	44.5	43	42.5	44.5	59	47.5	4.5	5.5	4.5	1	-1.5	0	4.83333	-0.166667	0.0227848	0.0380623	0.0211765	0.0045977	N/A	N/A	0.0273412	0.0045977	0.340859	N/A
42640	mmu-miR-20b-5p	0.61654	0.259203	81.5	62.5	80	91.5	127	87	42	25.5	43	48.5	73.5	40	36.8333	54	0.212658	0.176471	0.202353	0.222989	0.505155	0.231214	0.197161	0.319786	0.0945636	0.50217
17562		4.25213	N/A	43.5	42	44	42.5	51.5	51	4.5	5	6.5	1.5	-5.5	0	5.33333	-1.33333	0.0227848	0.0346021	0.0305882	0.00689655	N/A	N/A	0.029325	0.00689655	0.204912	N/A
14189	mmu-miR-302b-5p	1.73711	0.199782	45	44.5	45.5	47.5	57	57	5	7	9	5.5	1	6	7	4.16667	0.0253165	0.0484429	0.0423529	0.0252874	0.00687285	0.0346821	0.0387041	0.0222808	0.309715	0.634911
10937	mmu-miR-132-3p	1.44955	0.423041	48	44	48.5	46.5	54	60	10	6	11.5	4.5	2	11.5	9.16667	6	0.0506329	0.0415225	0.0541176	0.0206897	0.0137457	0.066474	0.0487577	0.0336364	0.133386	0.851734
32731	mmu-miR-190b-5p	0.919629	0.86077	47	47	45.5	50	60	64.5	7	8.5	7	8	3	14	7.5	8.33333	0.035443	0.0588235	0.0329412	0.0367816	0.0206186	0.0809249	0.0424026	0.0461083	0.336675	0.677019
46239	mmu-miR-1191	0.864366	0.708588	54.5	51	55	59	64.5	75	15.5	11.5	17	17.5	6.5	26	14.6667	16.6667	0.078481	0.0795848	0.08	0.0804598	0.0446735	0.150289	0.0793553	0.0918074	0.00989313	0.585077
17359		1.19742	0.133004	51.5	49	50	51.5	60	57	13	10.5	12	11	7.5	10.5	11.8333	9.66667	0.0658228	0.0726644	0.0564706	0.0505747	0.0515464	0.0606936	0.0649859	0.0542716	0.125093	0.102869
19016	mmu-miR-217-5p	N/A	N/A	40	39.5	38.5	41.5	45.5	43.5	0	2.5	2	-1	-5.5	-6	1.5	-4.16667	N/A	0.017301	0.00941176	N/A	N/A	N/A	0.0133564	N/A	0.417669	N/A
46684		0.609025	0.204888	48.5	49	46	54	68	66.5	9.5	13	9	12.5	17.5	20.5	10.5	16.8333	0.0481013	0.0899654	0.0423529	0.0574713	0.120275	0.118497	0.0601399	0.0987478	0.432144	0.36211
46531		0.691601	0.381315	41	39.5	42	45.5	52.5	53.5	2.5	3.5	4.5	4	-1	6.5	3.5	3.16667	0.0126582	0.0242215	0.0211765	0.0183908	N/A	0.0375723	0.0193521	0.0279815	0.309715	0.484725
17571		1.93306	0.207373	42	44	49.5	42.5	53	51.5	3.5	8	10	2	3.5	5	7.16667	3.5	0.0177215	0.0553633	0.0470588	0.0091954	0.024055	0.0289017	0.0400479	0.0207174	0.493809	0.495641
11268		0.752186	0.424731	65	56	67.5	61	77	93.5	25.5	20	30	19	28.5	45	25.1667	30.8333	0.129114	0.138408	0.141176	0.0873563	0.195876	0.260116	0.136233	0.181116	0.0463814	0.482124
17691	mmu-miR-505-3p	0.680514	0.516986	43.5	40	39.5	44	56	56	4	3	2	2	6.5	3.5	3	4	0.0202532	0.0207612	0.00941176	0.0091954	0.0446735	0.0202312	0.0168087	0.0247001	0.381409	0.735073
46556		0.783982	0.668318	44.5	43	43.5	46	57.5	62	3	6.5	6.5	2.5	5.5	11.5	5.33333	6.5	0.0151899	0.0449827	0.0305882	0.0114943	0.0378007	0.066474	0.0302536	0.0385896	0.492478	0.712584
27838	mmu-miR-302d-3p	1.45745	0.436751	46.5	47	41.5	50.5	54	52	6.5	10	4.5	7	3	5.5	7	5.16667	0.0329114	0.0692042	0.0211765	0.0321839	0.0206186	0.0317919	0.0410973	0.0281981	0.609246	0.232889
42700		3.56937	0.0153169	45.5	39.5	43	45	48.5	52	4	2.5	4.5	0.5	-2	1.5	3.66667	0	0.0202532	0.017301	0.0211765	0.00229885	N/A	0.00867052	0.0195769	0.00548469	0.103402	0.82146
46879	mmu-miR-452-5p	0.327729	0.222036	45.5	42.5	45.5	48.5	72	60.5	3.5	5	6	6	22.5	11	4.83333	13.1667	0.0177215	0.0346021	0.0282353	0.0275862	0.154639	0.0635838	0.026853	0.0819364	0.31746	0.799212
17508		0.889671	0.819569	47.5	44.5	46	52.5	57	60	4.5	6.5	7.5	10.5	1	10.5	6.16667	7.33333	0.0227848	0.0449827	0.0352941	0.0482759	0.00687285	0.0606936	0.0343539	0.0386141	0.323945	0.729817
42778	mmu-let-7g-3p	1.14832	0.634036	49	41.5	49.5	52.5	55.5	53	7.5	4	12	10	5	4.5	7.83333	6.5	0.0379747	0.0276817	0.0564706	0.045977	0.0343643	0.0260116	0.040709	0.0354509	0.358347	0.282841
42536	mmu-miR-666-3p	0.523372	N/A	41.5	39.5	40.5	41	52	54	0.5	2.5	3.5	-2	-0.5	4	2.16667	0.5	0.00253165	0.017301	0.0164706	N/A	N/A	0.0231214	0.0121011	0.0231214	0.685705	N/A
46835	mmu-miR-483-5p	1.1188	0.786889	42	40.5	43.5	46	56	51	2	3	6	3	4	2	3.66667	3	0.0101266	0.0207612	0.0282353	0.0137931	0.0274914	0.0115607	0.0197077	0.0176151	0.461759	0.489677
17463		0.212348	0.268571	81	59.5	116	69.5	412	190.5	42.5	20.5	78	26	358.5	143	47	175.833	0.21519	0.141869	0.367059	0.11954	2.46392	0.82659	0.241372	1.13668	0.475844	1.05795
46944		1.98292	0.166445	207	135.5	253.5	235	76.5	93.5	168	98.5	216	192.5	22.5	42.5	160.833	85.8333	0.850633	0.681661	1.01647	0.885057	0.154639	0.245665	0.849588	0.428454	0.197045	0.929017
46860		3.43004	N/A	40	39	40.5	43	51.5	51	1.5	1.5	2.5	0	-4	0.5	1.83333	-1.16667	0.00759494	0.0103806	0.0117647	N/A	N/A	0.00289017	0.00991342	0.00289017	0.214233	N/A
42862		1.04465	0.890215	40.5	39.5	40.5	44	51.5	51.5	2.5	3	2.5	2.5	-1.5	3	2.66667	1.33333	0.0126582	0.0207612	0.0117647	0.0114943	N/A	0.017341	0.0150614	0.0144176	0.329079	0.286753
42822	mmu-miR-466g	1.37461	N/A	40.5	40.5	44	45	45	40.5	2.5	3	7	3.5	-8.5	-6.5	4.16667	-3.83333	0.0126582	0.0207612	0.0329412	0.016092	N/A	N/A	0.0221202	0.016092	0.461548	N/A
46661		1.57283	0.0709061	52.5	48.5	52	50.5	62	53	12.5	11.5	14	8.5	9	5.5	12.6667	7.66667	0.0632911	0.0795848	0.0658824	0.0390805	0.0618557	0.0317919	0.0695861	0.0442427	0.125823	0.354468
42541		3.64726	N/A	44	41.5	41.5	43	52	48	5.5	4.5	3.5	1.5	-0.5	-1	4.5	0	0.0278481	0.0311419	0.0164706	0.00689655	N/A	N/A	0.0251535	0.00689655	0.306035	N/A
17749		1.74074	0.317163	5181.5	2605	9882	6716.5	2312.5	1009.5	5142.5	2568	9841.5	6675.5	2259	961	5850.67	3298.5	26.038	17.7716	46.3129	30.692	15.5258	5.55491	30.0408	17.2575	0.488857	0.733458
46787	mcmv-miR-M87-1	N/A	N/A	39.5	38	42.5	40	45.5	43	1	1	3	-1.5	-5.5	-4	1.66667	-3.66667	0.00506329	0.00692042	0.0141176	N/A	N/A	N/A	0.00870045	N/A	0.549677	N/A
27540		0.951656	0.819885	91	96.5	136	131.5	96.5	129.5	53	60	98	91	43.5	84	70.3333	72.8333	0.268354	0.415225	0.461176	0.418391	0.298969	0.485549	0.381585	0.40097	0.263942	0.235684
11058		0.710558	0.284032	50	49	49	54.5	61	63.5	11	14	8.5	15	13	19.5	11.1667	15.8333	0.0556962	0.0968858	0.04	0.0689655	0.0893471	0.112717	0.064194	0.0903431	0.457668	0.242328
46422		0.616833	0.224273	47.5	41	47.5	49.5	62	62.5	10	5	10	8	14.5	13.5	8.33333	12	0.0506329	0.0346021	0.0470588	0.0367816	0.0996564	0.0780347	0.0440979	0.0714909	0.190838	0.446827
42744	mmu-miR-23a-3p	1.44555	0.153218	2120.5	1220.5	2614	1734	1378.5	816.5	2081.5	1184.5	2576	1693	1328	767.5	1947.33	1262.83	10.5392	8.19723	12.1224	7.78391	9.12715	4.43642	10.2863	7.11582	0.191979	0.33948
33163	mmu-miR-676-3p	2.82649	0.0489456	78.5	54	91	67.5	52	58	37	17.5	53	23	4.5	10.5	35.8333	12.6667	0.187342	0.121107	0.249412	0.105747	0.0309278	0.0606936	0.185954	0.0657895	0.345051	0.572569
14271	mmu-miR-539-5p	1.12858	0.736218	52.5	43	48	48.5	58	60	13	6	9.5	4.5	6.5	12	9.5	7.66667	0.0658228	0.0415225	0.0447059	0.0206897	0.0446735	0.0693642	0.0506837	0.0449091	0.260578	0.541941
42971		0.905294	N/A	42	40.5	41	43	48.5	51	0.5	3	1	0	1.5	-0.5	1.5	0.333333	0.00253165	0.0207612	0.00470588	N/A	0.0103093	N/A	0.00933292	0.0103093	1.06684	N/A
42502	mmu-miR-204-3p	1.15776	0.327465	183.5	184.5	218	220	137	188	142.5	147	178	176.5	90.5	137	155.833	134.667	0.721519	1.0173	0.837647	0.811494	0.621993	0.791908	0.858822	0.741798	0.173521	0.14049
29872	mmu-miR-340-5p	1.31302	0.312375	270.5	187	395	333	175.5	185.5	228.5	149	357	290.5	119.5	136.5	244.833	182.167	1.15696	1.03114	1.68	1.33563	0.821306	0.789017	1.28937	0.981985	0.266873	0.312319
46744		0.736504	0.734886	39	39.5	42.5	44	51.5	56.5	-1.5	2.5	5	2	-8	8	2	0.666667	N/A	0.017301	0.0235294	0.0091954	N/A	0.0462428	0.0204152	0.0277191	0.215727	0.945069
17540	mmu-miR-669b-5p	0.950758	0.558146	49	44	46	51.5	49.5	55.5	8	5.5	9.5	10	-9	7	7.66667	2.66667	0.0405063	0.0380623	0.0447059	0.045977	N/A	0.0404624	0.0410915	0.0432197	0.0817744	0.0902227
11074	mmu-miR-34c-5p	1.20726	N/A	46	42.5	75	57	50.5	54	6	5	37.5	14.5	-14.5	-1	16.1667	-0.333333	0.0303797	0.0346021	0.176471	0.0666667	N/A	N/A	0.0804841	0.0666667	1.03317	N/A
46416		1.08226	0.846229	48.5	47	51	52.5	58	64.5	8	10	13	11	3	15	10.3333	9.66667	0.0405063	0.0692042	0.0611765	0.0505747	0.0206186	0.0867052	0.0569623	0.0526328	0.259922	0.628721
46789		1.03072	0.939873	121	124	97.5	86.5	111	162.5	82	86.5	59	44.5	57.5	113	75.8333	71.6667	0.41519	0.598616	0.277647	0.204598	0.395189	0.653179	0.430484	0.417655	0.374067	0.53904
4390	mmu-miR-7b-5p	0.696326	0.0835675	44	43.5	47.5	51.5	60	61.5	5.5	6	9	9.5	9	9.5	6.83333	9.33333	0.0278481	0.0415225	0.0423529	0.0436782	0.0618557	0.0549133	0.0372412	0.0534824	0.218716	0.171512
42787		0.444665	0.117394	55.5	58.5	51.5	73.5	77.5	107.5	17	20	14	31.5	26	57	17	38.1667	0.0860759	0.138408	0.0658824	0.144828	0.178694	0.32948	0.0967889	0.217667	0.386728	0.451616
46331	mcmv-miR-m108-1*	0.327468	0.106862	39.5	41.5	39.5	48.5	55	59	1.5	4	2.5	7	-2	11	2.66667	5.33333	0.00759494	0.0276817	0.0117647	0.0321839	N/A	0.0635838	0.0156804	0.0478839	0.676028	0.463686
42522		1.64044	0.122094	224.5	312	351	232	169.5	221	185.5	274.5	314	190.5	109.5	173.5	258	157.833	0.939241	1.89965	1.47765	0.875862	0.752577	1.00289	1.43885	0.87711	0.33456	0.142697
17528	mmu-miR-704	N/A	N/A	39.5	38	44	39.5	46.5	45	1	2	5.5	-3	-6.5	-1.5	2.83333	-3.66667	0.00506329	0.0138408	0.0258824	N/A	N/A	N/A	0.0149288	N/A	0.700128	N/A
46622		N/A	N/A	38.5	37	41.5	41	45	42	0.5	1	3.5	-0.5	-7	-7.5	1.66667	-5	0.00253165	0.00692042	0.0164706	N/A	N/A	N/A	0.00864088	N/A	0.824795	N/A
17612		N/A	N/A	37.5	37.5	37	40	44.5	45	0	0.5	0	-2	-6	-3.5	0.166667	-3.83333	N/A	0.00346021	N/A	N/A	N/A	N/A	0.00346021	N/A	N/A	N/A
46616		1.11436	0.749887	39	40	44	48	54	51.5	2.5	3.5	7	6	3	2.5	4.33333	3.83333	0.0126582	0.0242215	0.0329412	0.0275862	0.0206186	0.0144509	0.0232736	0.0208852	0.437175	0.314659
146075	mmu-miR-2182	0.111637	0.131589	41.5	41	42	48.5	88.5	124	5	5	5	7	41	75	5	41	0.0253165	0.0346021	0.0235294	0.0321839	0.281787	0.433526	0.027816	0.249166	0.213707	0.813314
146181	mmu-miR-1955-5p	1.47301	0.571384	40	38.5	42.5	42.5	47.5	53	-1.5	2.5	5	1	-1.5	4	2	1.16667	N/A	0.017301	0.0235294	0.0045977	N/A	0.0231214	0.0204152	0.0138595	0.215727	0.945069
146145	mmu-miR-1895	1.28152	0.34074	95	78.5	131.5	116	79	88.5	53.5	42	94	74.5	30.5	40	63.1667	48.3333	0.270886	0.290657	0.442353	0.342529	0.209622	0.231214	0.334632	0.261122	0.280341	0.273139
24226	spike_control_v2_16	0.886868	0.710603	50	42	46	46.5	55.5	59	9.5	5	9	5	7.5	11.5	7.83333	8	0.0481013	0.0346021	0.0423529	0.0229885	0.0515464	0.066474	0.0416854	0.047003	0.16251	0.470096
146150	mmu-miR-1905	1.39632	0.535073	43.5	41.5	41.5	45.5	49	50.5	2.5	4.5	3	3.5	0	2	3.33333	1.83333	0.0126582	0.0311419	0.0141176	0.016092	N/A	0.0115607	0.0193059	0.0138263	0.532281	0.231738
42650		0.598422	0.342261	333	158	296	242	526.5	330	287.5	120.5	258	199.5	480	283.5	222	321	1.4557	0.83391	1.21412	0.917241	3.29897	1.63873	1.16791	1.95165	0.268393	0.625784
10991		2.73572	0.0935568	77.5	63.5	116	65	61	63	31.5	25	77.5	23	9.5	14.5	44.6667	15.6667	0.159494	0.17301	0.364706	0.105747	0.0652921	0.083815	0.232403	0.0849514	0.493868	0.238389
146005		1.16743	0.73388	47.5	49	45.5	56.5	60	56.5	8	11	7.5	14	2	9	8.83333	8.33333	0.0405063	0.0761246	0.0352941	0.0643678	0.0137457	0.0520231	0.0506417	0.0433789	0.438812	0.608474
146128	mmu-miR-1982.1-3p/mmu-miR-1982.2-3p	0.385408	0.0417847	55	57.5	50.5	88	84.5	105	13.5	20	12.5	44.5	25.5	53.5	15.3333	41.1667	0.0683544	0.138408	0.0588235	0.204598	0.175258	0.309249	0.0885288	0.229701	0.490903	0.306635
146007	mmu-miR-1969	1.35048	N/A	43.5	40.5	40.5	45	50.5	51.5	3	3.5	3.5	3	-18.5	-1.5	3.33333	-5.66667	0.0151899	0.0242215	0.0164706	0.0137931	N/A	N/A	0.0186273	0.0137931	0.262347	N/A
145659	RNU1	0.871842	0.613294	438	400	436.5	340	513.5	570.5	399	362.5	398	297.5	437.5	513.5	386.5	416.167	2.02025	2.50865	1.87294	1.36782	3.00687	2.96821	2.13395	2.44763	0.155934	0.382144
17858		0.585953	0.124161	105.5	99.5	101	128	142.5	193.5	65.5	62.5	64.5	85.5	88.5	142	64.1667	105.333	0.331646	0.432526	0.303529	0.393103	0.608247	0.820809	0.3559	0.607387	0.190594	0.352089
146085		1.94169	0.0904294	54.5	48.5	58.5	57.5	56	61.5	14.5	11	20.5	14	1.5	9	15.3333	8.16667	0.0734177	0.0761246	0.0964706	0.0643678	0.0103093	0.0520231	0.0820043	0.0422334	0.153664	0.670742
146188		0.465076	0.220538	7830.5	5672.5	8270.5	5090.5	18197.5	18052	7789	5634.5	8231.5	5045	18142	18000.5	7218.33	13729.2	39.438	38.9931	38.7365	23.1954	124.687	104.049	39.0558	83.9773	0.00908797	0.638751
146170	mmu-miR-1902	2.02392	0.0485844	58	55.5	69	53	63	64.5	17	17	31	11	6	14	21.6667	10.3333	0.0860759	0.117647	0.145882	0.0505747	0.0412371	0.0809249	0.116535	0.0575789	0.256736	0.36038
146082	mmu-miR-1956	1.518	0.38668	44	47	48	51	57.5	58	5.5	8	11.5	9.5	0.5	7.5	8.33333	5.83333	0.0278481	0.0553633	0.0541176	0.0436782	0.00343643	0.0433526	0.0457764	0.0301557	0.339451	0.767356
46435		1.32778	0.424257	12510.5	6047.5	17261.5	11586.5	9519.5	3827	12472	6009	17224	11545	9457.5	3779	11901.7	8260.5	63.1494	41.5848	81.0541	53.0805	65	21.8439	61.9294	46.6415	0.31912	0.477835
146218		0.896727	0.530714	104.5	103	124.5	126	112	143.5	66	64.5	85.5	84	55	96	72	78.3333	0.334177	0.446367	0.402353	0.386207	0.378007	0.554913	0.394299	0.439709	0.14336	0.227091
146116		N/A	N/A	38	38.5	40	39.5	50.5	45	0.5	1.5	2.5	-2	-2.5	-0.5	1.5	-1.66667	0.00253165	0.0103806	0.0117647	N/A	N/A	N/A	0.00822566	N/A	0.60536	N/A
145980		0.544862	0.28802	41.5	40	42.5	45	59	60	3	4.5	5	3	9.5	8.5	4.16667	7	0.0151899	0.0311419	0.0235294	0.0137931	0.0652921	0.0491329	0.0232871	0.0427394	0.342626	0.616249
145973		0.617892	0.0586419	648.5	412.5	609.5	787	705.5	1025	610.5	375.5	572	746	652.5	977.5	519.333	792	3.09114	2.59862	2.69176	3.42989	4.48454	5.65029	2.79384	4.52157	0.0936515	0.245637
145965		0.524678	0.286588	41	40	40.5	48	56	57.5	2.5	3.5	4.5	6.5	2.5	11	3.5	6.66667	0.0126582	0.0242215	0.0211765	0.0298851	0.0171821	0.0635838	0.0193521	0.0368837	0.309715	0.650138
145687		1.33301	0.213956	48.5	41.5	45	47.5	52	48	9.5	4.5	9	6.5	4.5	0	7.66667	3.66667	0.0481013	0.0311419	0.0423529	0.0298851	0.0309278	N/A	0.040532	0.0304064	0.212797	0.02425
145651		1.17939	0.697987	42.5	40.5	42	43.5	52.5	47.5	2.5	4	3.5	2.5	3	-0.5	3.33333	1.66667	0.0126582	0.0276817	0.0164706	0.0114943	0.0206186	N/A	0.0189368	0.0160564	0.412395	0.401825
145677	mmu-miR-139-5p	4.63475	0.044778	201.5	79	179.5	87	59.5	64.5	161.5	42.5	141.5	46	12	15.5	115.167	24.5	0.817722	0.294118	0.665882	0.211494	0.0824742	0.0895954	0.592574	0.127855	0.45461	0.567219
145633	mmu-let-7d-3p	0.625909	0.309793	255	205	210	175	370.5	405	213	168.5	172.5	131.5	321	358.5	184.667	270.333	1.07848	1.16609	0.811765	0.604598	2.20619	2.07225	1.01878	1.62768	0.181151	0.545895
146008	mmu-miR-26b-5p	2.42063	0.105568	1960.5	751.5	2153.5	1453.5	449.5	208.5	1915.5	714	2116.5	1411	398.5	162	1582	657.167	9.69873	4.94118	9.96	6.48736	2.73883	0.936416	8.19997	3.38753	0.34454	0.835934
145720		0.484114	0.431172	46.5	43.5	41	46	49.5	59.5	2.5	5.5	2.5	3	-7	12.5	3.5	2.83333	0.0126582	0.0380623	0.0117647	0.0137931	N/A	0.0722543	0.0208284	0.0430237	0.716889	0.960827
145643	mmu-miR-382-5p	1.60301	0.197058	76	63.5	103.5	73.5	74.5	76	32	24.5	66	31	14	28	40.8333	24.3333	0.162025	0.16955	0.310588	0.142529	0.0962199	0.16185	0.214055	0.133533	0.390953	0.252575
147539		1.52526	N/A	39.5	39	40.5	42.5	46.5	44.5	-0.5	1	3	1.5	-6	-5	1.16667	-3.16667	N/A	0.00692042	0.0141176	0.00689655	N/A	N/A	0.010519	0.00689655	0.48381	N/A
147861		0.617267	0.178651	119.5	106.5	110.5	123	171.5	201.5	81	68.5	73.5	81	107.5	152.5	74.3333	113.667	0.410127	0.474048	0.345882	0.372414	0.738832	0.881503	0.410019	0.664249	0.156293	0.395351
147910		1.10485	0.785538	42	41.5	44.5	46.5	61	54	3	4.5	6	3.5	-3	5	4.5	1.83333	0.0151899	0.0311419	0.0282353	0.016092	N/A	0.0289017	0.0248557	0.0224968	0.341815	0.402629
147864		0.386205	0.125754	90.5	75	81.5	129.5	131	226.5	50	38.5	44.5	86.5	67.5	177.5	44.3333	110.5	0.253165	0.266436	0.209412	0.397701	0.463918	1.02601	0.243004	0.62921	0.122792	0.548674
147895		N/A	N/A	41.5	40.5	41	41	47.5	44	2.5	3.5	4	-1	-3.5	-7	3.33333	-3.83333	0.0126582	0.0242215	0.0188235	N/A	N/A	N/A	0.0185677	N/A	0.311608	N/A
147953	mmu-miR-491-5p	0.948953	0.847168	70.5	57	68	62	83	77.5	29.5	20	31	19.5	32	25.5	26.8333	25.6667	0.149367	0.138408	0.145882	0.0896552	0.219931	0.147399	0.144553	0.152328	0.038734	0.428533
147817		0.0814529	0.225687	40	39.5	41.5	42.5	77.5	109	0.5	2.5	4	1	17.5	60.5	2.33333	26.3333	0.00253165	0.017301	0.0188235	0.0045977	0.120275	0.349711	0.0128854	0.158195	0.698377	1.11037
147831		0.739819	0.390886	68.5	72	78	70	107	98.5	29.5	33.5	41.5	28.5	51	51.5	34.8333	43.6667	0.149367	0.231834	0.195294	0.131034	0.350515	0.297688	0.192165	0.259746	0.215036	0.441024
147629		1.92143	0.175521	1352	2187.5	3161.5	2384.5	610	790	1313	2151	3125.5	2342	554.5	741	2196.5	1212.5	6.6481	14.8858	14.7082	10.7678	3.811	4.28324	12.0807	6.28735	0.389515	0.618285
147898		0.546894	0.313144	39.5	39	41	44.5	51.5	53.5	2.5	2.5	4.5	3.5	-5	8	3.16667	2.16667	0.0126582	0.017301	0.0211765	0.016092	N/A	0.0462428	0.0170452	0.0311674	0.250209	0.684044
147833		N/A	N/A	40.5	41.5	40.5	39	47	42	3	5	3.5	-1	-5	-9.5	3.83333	-5.16667	0.0151899	0.0346021	0.0164706	N/A	N/A	N/A	0.0220875	N/A	0.491537	N/A
147743		0.900515	0.760581	84.5	79.5	68	69.5	93	107	47.5	43	31	28	43	58	40.5	43	0.240506	0.297578	0.145882	0.128736	0.295533	0.33526	0.227989	0.253176	0.336063	0.432837
147799		N/A	N/A	38	38.5	42	40.5	47.5	46	1	2	5.5	-0.5	-1	-0.5	2.83333	-0.666667	0.00506329	0.0138408	0.0258824	N/A	N/A	N/A	0.0149288	N/A	0.700128	N/A
147763		1.64818	N/A	36.5	38	40	44	50	46.5	0	2	3.5	2	-0.5	-1	1.83333	0.166667	N/A	0.0138408	0.0164706	0.0091954	N/A	N/A	0.0151557	0.0091954	0.122694	N/A
147921		0.587842	0.465703	42	39	41	43	48	55	1.5	2.5	4	2.5	2	8.5	2.66667	4.33333	0.00759494	0.017301	0.0188235	0.0114943	0.0137457	0.0491329	0.0145732	0.024791	0.417966	0.851552
148002		1.18981	0.38877	73.5	71.5	88.5	93	70	75.5	34.5	35	50	52	21	28.5	39.8333	33.8333	0.174684	0.242215	0.235294	0.23908	0.14433	0.16474	0.217397	0.182717	0.170898	0.272924
148593		0.883784	0.831429	44.5	43	44	45	52.5	61.5	5	6.5	6.5	4	3	13	6	6.66667	0.0253165	0.0449827	0.0305882	0.0183908	0.0206186	0.0751445	0.0336291	0.0380513	0.302704	0.844728
147625		N/A	N/A	38	38	39.5	42	43	45.5	-1	1	2.5	0	-3.5	-5	0.833333	-2.83333	N/A	0.00692042	0.0117647	N/A	N/A	N/A	0.00934256	N/A	0.366648	N/A
148058		N/A	N/A	42	38.5	38	40.5	48.5	43.5	2	1	1	-1	-1.5	-6.5	1.33333	-3	0.0101266	0.00692042	0.00470588	N/A	N/A	N/A	0.00725096	N/A	0.375871	N/A
148420		0.910834	0.887367	2163.5	407.5	1295	414	1998	1089	2120	370.5	1256.5	370	1947.5	1039	1249	1118.83	10.7342	2.56401	5.91294	1.70115	13.3849	6.00578	6.40371	7.0306	0.641368	0.840454
148434		0.72449	0.131389	49.5	44.5	47	54.5	57.5	60.5	7	7.5	9	11.5	-0.5	11.5	7.83333	7.5	0.035443	0.0519031	0.0423529	0.0528736	N/A	0.066474	0.043233	0.0596738	0.191179	0.161159
14264	spike_control_v1_c	0.252786	0.30424	41	42	39.5	45	55.5	68.5	1	4.5	2.5	3	-5.5	19.5	2.66667	5.66667	0.00506329	0.0311419	0.0117647	0.0137931	N/A	0.112717	0.01599	0.0632549	0.846969	1.10584
148063		0.818791	0.637977	44.5	42	41	47	58.5	57.5	2.5	5	3.5	5	-2.5	5	3.66667	2.5	0.0126582	0.0346021	0.0164706	0.0229885	N/A	0.0289017	0.0212436	0.0259451	0.551918	0.161159
148679		0.577141	0.297227	12957	8750	10792.5	6885	21502	21954.5	12918	8711.5	10755.5	6841.5	21449	21904.5	10795	16731.7	65.4076	60.2872	50.6141	31.4552	147.416	126.616	58.7696	101.829	0.127831	0.60716
148382		3.03502	N/A	42	39.5	41	42.5	59.5	57	2.5	1.5	4	1	-7	-1	2.66667	-2.33333	0.0126582	0.0103806	0.0188235	0.0045977	N/A	N/A	0.0139541	0.0045977	0.313032	N/A
148465		1.39071	0.214933	260.5	188.5	368.5	309	151	198	220	151.5	331.5	266.5	93	140.5	234.333	166.667	1.11392	1.04844	1.56	1.22529	0.639175	0.812139	1.24079	0.8922	0.224355	0.337532
147589		1.56737	0.139134	45.5	39.5	40	44	52.5	53	4.5	2.5	3	2.5	-2	2	3.33333	0.833333	0.0227848	0.017301	0.0141176	0.0114943	N/A	0.0115607	0.0180678	0.0115275	0.24265	0.00407554
147621		0.692424	0.335138	165.5	178.5	138	168	201	294	127	142	100	126	151	244	123	173.667	0.643038	0.982699	0.470588	0.57931	1.0378	1.4104	0.698775	1.00917	0.372889	0.412503
147633		N/A	N/A	38	39	39	40.5	42	43.5	0.5	2	2	-1	-13	-5	1.5	-6.33333	0.00253165	0.0138408	0.00941176	N/A	N/A	N/A	0.00859475	N/A	0.663043	N/A
147957		1.14325	0.870304	39	41.5	40.5	42	59.5	46.5	1	4.5	4	1	4	-2.5	3.16667	0.833333	0.00506329	0.0311419	0.0188235	0.0045977	0.0274914	N/A	0.0183429	0.0160446	0.711225	1.00896
148380		0.837746	0.712719	44.5	47	44	48	62.5	61.5	5.5	9.5	8	7	-1	12.5	7.66667	6.16667	0.0278481	0.0657439	0.0376471	0.0321839	N/A	0.0722543	0.0437464	0.0522191	0.449647	0.5426
148080		N/A	N/A	39	40.5	40.5	41.5	49.5	46.5	0	3	4	-0.5	-6.5	-2.5	2.33333	-3.16667	N/A	0.0207612	0.0188235	N/A	N/A	N/A	0.0197924	N/A	0.0692272	N/A
148403	mmu-miR-3065-3p	0.536148	0.311617	46.5	46	44.5	48.5	75	66	9	10	7.5	6.5	22.5	16.5	8.83333	15.1667	0.0455696	0.0692042	0.0352941	0.0298851	0.154639	0.0953757	0.0500226	0.0933	0.347604	0.668842
148595	mmu-miR-34a-3p	0.520846	0.463255	39.5	41	42.5	45.5	64	54	2	5	6.5	4	15	4	4.5	7.66667	0.0101266	0.0346021	0.0305882	0.0183908	0.103093	0.0231214	0.0251056	0.0482017	0.522853	0.987433
148581		1.28939	0.438593	42.5	42	47	47	52.5	45.5	5	6.5	11	7	4.5	0	7.5	3.83333	0.0253165	0.0449827	0.0517647	0.0321839	0.0309278	N/A	0.040688	0.0315559	0.337624	0.0281462
148292	mmu-miR-3109-3p	1.15685	N/A	38	38.5	39	43	45	45.5	-0.5	3	3.5	3.5	-3.5	0	2	0	N/A	0.0207612	0.0164706	0.016092	N/A	N/A	0.0186159	0.016092	0.162976	N/A
148480	mmu-miR-494-5p	0.935164	0.851329	61	61.5	66	63	60.5	88	21.5	25	29.5	22.5	15.5	41.5	25.3333	26.5	0.108861	0.17301	0.138824	0.103448	0.106529	0.239884	0.140232	0.149954	0.228893	0.519475
148373	mmu-miR-667-5p	0.771004	0.650642	44.5	39.5	40	42.5	50.5	52	4	3	2.5	0.5	5	5.5	3.16667	3.66667	0.0202532	0.0207612	0.0117647	0.00229885	0.0343643	0.0317919	0.017593	0.0228183	0.287266	0.780814
148089	mmu-miR-208a-3p	22.6684	N/A	132	38.5	39	42.5	45.5	41.5	88.5	2	1.5	1.5	-3	-7	30.6667	-2.83333	0.448101	0.0138408	0.00705882	0.00689655	N/A	N/A	0.156334	0.00689655	1.61642	N/A
148174		1.05239	0.811104	55	46.5	51.5	55.5	56	64	15	9	13.5	14.5	6	14.5	12.5	11.6667	0.0759494	0.0622837	0.0635294	0.0666667	0.0412371	0.083815	0.0672542	0.0639063	0.11235	0.335222
148213		1.17879	0.68641	45	40	40.5	42.5	52	53	2.5	3	3	1.5	1.5	4	2.83333	2.33333	0.0126582	0.0207612	0.0141176	0.00689655	0.0103093	0.0231214	0.0158457	0.0134424	0.27257	0.636356
148545	mmu-miR-466l-5p	N/A	N/A	42	39.5	40.5	43	51	48	2.5	1.5	3.5	-0.5	-1	-0.5	2.5	-0.666667	0.0126582	0.0103806	0.0164706	N/A	N/A	N/A	0.0131698	N/A	0.233644	N/A
148271		2.19816	0.0532442	219.5	124	197	169.5	87.5	81.5	177	86	160	127	35	34	141	65.3333	0.896203	0.595156	0.752941	0.583908	0.24055	0.196532	0.7481	0.34033	0.201286	0.623189
148342	mmu-miR-670-3p	1.50484	0.548574	48.5	53.5	46	48.5	59.5	57.5	8.5	16	8	6.5	-1.5	9.5	10.8333	4.83333	0.043038	0.110727	0.0376471	0.0298851	N/A	0.0549133	0.0638039	0.0423992	0.638293	0.417405
148053		1.15487	0.344148	48.5	45.5	49.5	52.5	60.5	57.5	9	8	11	11	-5.5	6.5	9.33333	4	0.0455696	0.0553633	0.0517647	0.0505747	N/A	0.0375723	0.0508992	0.0440735	0.0973273	0.208609
148297	mmu-miR-92a-1-5p	0.653663	N/A	42.5	41.5	41.5	42.5	52	54.5	4	5	4	-0.5	-5	6.5	4.33333	0.333333	0.0202532	0.0346021	0.0188235	N/A	N/A	0.0375723	0.0245596	0.0375723	0.355314	N/A
148075		1.96667	0.13794	57.5	53.5	57.5	63	58.5	60.5	19.5	15.5	20	20.5	0.5	9.5	18.3333	10.1667	0.0987342	0.107266	0.0941176	0.0942529	0.00343643	0.0549133	0.100039	0.0508675	0.0666823	0.895329
148175	mmu-miR-1843-3p	3.42924	0.0390168	344.5	138.5	383	116	124	104.5	304.5	100	345.5	75.5	67	55	250	65.8333	1.54177	0.692042	1.62588	0.347126	0.460481	0.317919	1.28657	0.375176	0.401524	0.200723
148083	mmu-miR-3089-3p	8.0569	N/A	40.5	41	40.5	42.5	48.5	46	2.5	4.5	2.5	0.5	-5	-5.5	3.16667	-3.33333	0.0126582	0.0311419	0.0117647	0.00229885	N/A	N/A	0.0185216	0.00229885	0.590586	N/A
148337		1.09473	0.701287	119	108.5	89.5	101	115	113	79	71	52.5	60	56.5	65	67.5	60.5	0.4	0.491349	0.247059	0.275862	0.388316	0.375723	0.379469	0.346634	0.325277	0.177745
148633		1.02508	0.90447	797.5	844.5	1109	1018.5	564.5	1109.5	756	807.5	1072	976.5	509.5	1058	878.5	848	3.82785	5.58824	5.04471	4.48966	3.50172	6.11561	4.82026	4.70233	0.187002	0.280682
148564	mmu-miR-18b-3p	0.456936	0.0500899	69	65	60	90	98	124	31.5	27.5	22.5	48.5	50	74.5	27.1667	57.6667	0.159494	0.190311	0.105882	0.222989	0.343643	0.430636	0.151896	0.332422	0.281273	0.31369
148066		N/A	N/A	41	38	38.5	40	47.5	44	2.5	0.5	1	-1	-3.5	-6	1.33333	-3.5	0.0126582	0.00346021	0.00470588	N/A	N/A	N/A	0.00694144	N/A	0.718858	N/A
148294	mmu-miR-217-3p	N/A	N/A	40.5	41	42.5	41	46	46.5	3.5	3.5	5	-0.5	-7	-3	4	-3.5	0.0177215	0.0242215	0.0235294	N/A	N/A	N/A	0.0218241	N/A	0.16357	N/A
148119		1.10965	N/A	40	38.5	38.5	44	49.5	46.5	2.5	2	2.5	2.5	-1	-3	2.33333	-0.5	0.0126582	0.0138408	0.0117647	0.0114943	N/A	N/A	0.0127546	0.0114943	0.0816499	N/A
148468	mmu-miR-677-3p	1.54908	0.169629	307	371	384	390	158	232	269.5	335	347	349	111.5	183.5	317.167	214.667	1.36456	2.31834	1.63294	1.6046	0.766323	1.06069	1.77195	1.14387	0.277576	0.371792
148215		0.634308	0.301391	47.5	50	45.5	53.5	77	65.5	10.5	14.5	10	12	22	19	11.6667	17.6667	0.0531646	0.100346	0.0470588	0.0551724	0.151203	0.109827	0.0668565	0.105401	0.436204	0.456999
148570	mmu-miR-466n-5p	1.1622	0.426696	55	53	61.5	67	57.5	59	18.5	17	25	26.5	10	16	20.1667	17.5	0.0936709	0.117647	0.117647	0.121839	0.0687285	0.0924855	0.109655	0.0943511	0.126238	0.281972
148395	mghv-miR-M1-12*	N/A	N/A	38	38	38.5	41	44	46	-1	1.5	1.5	0	-3	-3.5	0.666667	-2.16667	N/A	0.0103806	0.00705882	N/A	N/A	N/A	0.00871972	N/A	0.269374	N/A
19599	mmu-miR-106a-5p	1.29761	0.3075	282.5	137.5	292.5	187.5	200	171	242.5	101	255.5	146.5	149	123.5	199.667	139.667	1.22785	0.698962	1.20235	0.673563	1.02405	0.713873	1.04305	0.80383	0.285954	0.238585
13132		0.744625	0.224358	112	117.5	114.5	147.5	121.5	171.5	68	81	77	106.5	72.5	123.5	75.3333	100.833	0.344304	0.560554	0.362353	0.489655	0.498282	0.713873	0.422403	0.56727	0.284045	0.223941
46491	mcmv-miR-m59-2	1.13716	0.627177	46	43	49.5	46	54.5	52.5	7	6	12	5	7	8	8.33333	6.66667	0.035443	0.0415225	0.0564706	0.0229885	0.04811	0.0462428	0.0444787	0.0391137	0.243285	0.357829
32711		1.05705	N/A	41	40	39.5	41.5	50.5	49	1.5	2.5	2.5	-1.5	-2	2	2.16667	-0.5	0.00759494	0.017301	0.0117647	N/A	N/A	0.0115607	0.0122202	0.0115607	0.398443	N/A
42629		0.339616	0.127378	45.5	49	47.5	53	78.5	82.5	7	10.5	10	11	28	37	9.16667	25.3333	0.035443	0.0726644	0.0470588	0.0505747	0.19244	0.213873	0.0517221	0.152296	0.368195	0.582698
168734		N/A	N/A	42.5	39	38.5	41	45	46.5	1.5	1.5	0	-0.5	-10	-3	1	-4.5	0.00759494	0.0103806	N/A	N/A	N/A	N/A	0.00898778	N/A	0.219162	N/A
46863		0.504063	0.0750561	60	59.5	50.5	77.5	84.5	96.5	21	22.5	12.5	35.5	28.5	48	18.6667	37.3333	0.106329	0.155709	0.0588235	0.163218	0.195876	0.277457	0.106954	0.212184	0.45296	0.277303
168730		N/A	N/A	41	39	39	41.5	47.5	45.5	2	1	1	-1	-7	-1	1.33333	-3	0.0101266	0.00692042	0.00470588	N/A	N/A	N/A	0.00725096	N/A	0.375871	N/A
168644		1.71979	0.261493	206	294	321	341.5	85.5	159.5	165.5	256.5	284	298.5	39	113.5	235.333	150.333	0.837975	1.77509	1.33647	1.37241	0.268041	0.656069	1.31651	0.765508	0.35615	0.731881
168770		1.90679	0.0478644	60	47.5	60.5	52.5	61	53.5	21.5	10	22	9	10	6.5	17.8333	8.5	0.108861	0.0692042	0.103529	0.0413793	0.0687285	0.0375723	0.0938648	0.0492267	0.229292	0.34526
168890	mmu-miR-1306-5p	0.461643	0.153697	74.5	70.5	74	99.5	105	161.5	34.5	33	36	57	46	114.5	34.5	72.5	0.174684	0.228374	0.169412	0.262069	0.316151	0.66185	0.190823	0.413357	0.170978	0.524713
168877		0.879844	0.782076	53	52	46.5	48	73	67	14.5	15	9	6	18	17	12.8333	13.6667	0.0734177	0.103806	0.0423529	0.0275862	0.123711	0.0982659	0.0731923	0.0831878	0.419816	0.598704
168618		0.913879	N/A	40	39	45.5	45	46	45	0.5	2.5	6.5	4	-7.5	-4	3.16667	-2.5	0.00253165	0.017301	0.0305882	0.0183908	N/A	N/A	0.016807	0.0183908	0.835059	N/A
168855		8.13387	N/A	37.5	41.5	42.5	42.5	47.5	46.5	0.5	4	5.5	0.5	-2	-1.5	3.33333	-1	0.00253165	0.0276817	0.0258824	0.00229885	N/A	N/A	0.0186986	0.00229885	0.750316	N/A
168919		0.75632	0.120434	1180	1075.5	1463.5	1548	1314	1836	1136.5	1036.5	1427	1507.5	1264.5	1790.5	1200	1520.83	5.75443	7.17301	6.71529	6.93103	8.69072	10.3497	6.54758	8.65716	0.110577	0.197477
168560		5.68156	0.0960376	44.5	55.5	75.5	50.5	52.5	50.5	7.5	18.5	39	10	1	1.5	21.6667	4.16667	0.0379747	0.128028	0.183529	0.045977	0.00687285	0.00867052	0.116511	0.0205068	0.63048	1.07653
168963		0.0212095	0.0600997	41	38	39	40	157	95	2	1	3	-0.5	103	47	2	49.8333	0.0101266	0.00692042	0.0141176	N/A	0.707904	0.271676	0.0103882	0.48979	0.347099	0.629779
168671		N/A	N/A	37.5	37	38.5	39.5	45.5	39	-0.5	0.5	1.5	-2	-4.5	-12	0.5	-6.16667	N/A	0.00346021	0.00705882	N/A	N/A	N/A	0.00525952	N/A	0.48381	N/A
168745		0.504603	0.0605911	77.5	68.5	66.5	99.5	104	134	40	31.5	30	58.5	50.5	86	33.8333	65	0.202532	0.217993	0.141176	0.268966	0.347079	0.49711	0.187234	0.371051	0.216996	0.312479
168668		0.595777	0.147798	165	129	179	181	268.5	247	126.5	93	143.5	140	217.5	199	121	185.5	0.640506	0.643599	0.675294	0.643678	1.49485	1.15029	0.653133	1.09627	0.0294798	0.390549
168839		N/A	N/A	41	38	39	40.5	46	48.5	1	1	3	0	-4.5	0	1.66667	-1.5	0.00506329	0.00692042	0.0141176	N/A	N/A	N/A	0.00870045	N/A	0.549677	N/A
168917		0.795221	0.621625	78.5	97.5	62	79	95	123.5	38	61	26	37	47	75	41.6667	53	0.192405	0.422145	0.122353	0.170115	0.323024	0.433526	0.245634	0.308888	0.638446	0.428224
168661		0.972291	0.954937	121	195.5	162	303	101.5	157	79.5	159	125.5	260.5	46.5	110	121.333	139	0.402532	1.10035	0.590588	1.1977	0.319588	0.635838	0.697822	0.717709	0.517402	0.619673
168776		0.968153	0.900447	245	313	290	352	203	357	202.5	276.5	252.5	310	155.5	306	243.833	257.167	1.02532	1.91349	1.18824	1.42529	1.06873	1.76879	1.37568	1.42093	0.343705	0.246351
168576		N/A	N/A	40	39	38.5	41	45.5	43	-2	2	1.5	-0.5	-4	-4.5	0.5	-3	N/A	0.0138408	0.00705882	N/A	N/A	N/A	0.0104498	N/A	0.458917	N/A
169098		4.15763	N/A	43	40	39.5	43	48.5	50.5	2	2	1	0.5	-5.5	-0.5	1.66667	-1.83333	0.0101266	0.0138408	0.00470588	0.00229885	N/A	N/A	0.00955777	0.00229885	0.480652	N/A
169107		1.68396	0.434278	47	53	45	50.5	53.5	59	7.5	15	7	8.5	1	10	9.83333	6.5	0.0379747	0.103806	0.0329412	0.0390805	0.00687285	0.0578035	0.0582407	0.0345856	0.678925	0.744851
169272		1.66015	0.0566387	1999	1512	1799.5	1790	573.5	996	1960.5	1475	1762	1748.5	523.5	949	1732.5	1073.67	9.92658	10.2076	8.29176	8.03908	3.59794	5.48555	9.47532	5.70752	0.109186	0.390516
169159		0.697401	0.487124	111.5	73.5	104	64	137	159	72	36.5	66	21.5	87.5	109	58.1667	72.6667	0.364557	0.252595	0.310588	0.0988506	0.601375	0.630058	0.309247	0.443428	0.181062	0.673744
169023		1.00988	0.95194	98.5	89.5	105	112.5	87.5	113	54	51.5	66.5	70.5	34	65	57.3333	56.5	0.273418	0.356401	0.312941	0.324138	0.233677	0.375723	0.314253	0.311179	0.132083	0.231069
169242		12.1749	N/A	39.5	49	55.5	42	47	44.5	0.5	12	17.5	1	-7.5	-3.5	10	-3.33333	0.00253165	0.083045	0.0823529	0.0045977	N/A	N/A	0.0559765	0.0045977	0.826881	N/A
169194		1.30555	0.616659	42.5	39.5	46.5	47	43.5	46.5	4.5	2	9	5	-8.5	3	5.16667	-0.166667	0.0227848	0.0138408	0.0423529	0.0229885	N/A	0.017341	0.0263262	0.0201648	0.553905	0.198036
169311		0.637119	0.129294	482.5	336	430	523	515.5	793	443	298.5	392.5	479.5	461	742	378	560.833	2.24304	2.06574	1.84706	2.2046	3.16838	4.28902	2.05195	3.22067	0.0966642	0.323906
169156		N/A	N/A	40	39.5	43	41.5	41	42.5	0.5	2.5	2.5	-2.5	-7.5	-5	1.83333	-5	0.00253165	0.017301	0.0117647	N/A	N/A	N/A	0.0105325	N/A	0.70842	N/A
169309		N/A	N/A	40	38.5	40.5	41.5	46	44.5	1.5	0.5	2	0	-3.5	-5	1.33333	-2.83333	0.00759494	0.00346021	0.00941176	N/A	N/A	N/A	0.0068223	N/A	0.447075	N/A
169126		0.980321	0.935496	43	44.5	45	50	58	56	5.5	7.5	7	9	6.5	5	6.66667	6.83333	0.0278481	0.0519031	0.0329412	0.0413793	0.0446735	0.0289017	0.0375641	0.0383182	0.337459	0.217118
169083		0.323502	0.126273	203.5	127	137.5	197	369.5	586.5	167	89	101.5	156	317	536	119.167	336.333	0.84557	0.615917	0.477647	0.717241	2.17869	3.09827	0.646378	1.99807	0.287515	0.600953
169247		0.786544	0.290274	150	94	109	135	127	167.5	108.5	56.5	71.5	94.5	75	116.5	78.8333	95.3333	0.549367	0.391003	0.336471	0.434483	0.515464	0.67341	0.425614	0.541119	0.259831	0.224557
169297		1.00848	N/A	37	38	37	41.5	49.5	44.5	0	1	0.5	1	-2	-5	0.5	-2	N/A	0.00692042	0.00235294	0.0045977	N/A	N/A	0.00463668	0.0045977	0.696553	N/A
168989		1.00156	0.994191	119.5	106	185	141	138.5	131.5	77	70.5	149	100.5	91.5	84	98.8333	92	0.389873	0.487889	0.701176	0.462069	0.628866	0.485549	0.526313	0.525495	0.302422	0.171817
169092		0.176258	N/A	38	37	37.5	39.5	43	49.5	0.5	0.5	1	-0.5	-8.5	3.5	0.666667	-1.83333	0.00253165	0.00346021	0.00470588	N/A	N/A	0.0202312	0.00356591	0.0202312	0.305943	N/A
169120		0.427127	0.148614	63.5	60.5	57	80.5	81	133.5	26.5	23.5	20	40	34.5	85.5	23.3333	53.3333	0.134177	0.16263	0.0941176	0.183908	0.237113	0.49422	0.130308	0.30508	0.264139	0.543941
169256		N/A	N/A	40	38	38	40	49	45	1	1.5	1	-0.5	-3.5	-1	1.16667	-1.66667	0.00506329	0.0103806	0.00470588	N/A	N/A	N/A	0.0067166	N/A	0.473181	N/A
168998		3.03086	0.0122462	136	122	168	113.5	64	76	96	85.5	130.5	71.5	9	29	104	36.5	0.486076	0.591696	0.614118	0.328736	0.0618557	0.16763	0.563963	0.186074	0.121245	0.722254
168982		N/A	N/A	38.5	38	37.5	41	45.5	44	-2.5	1.5	0.5	-1	-8	-5	-0.166667	-4.66667	N/A	0.0103806	0.00235294	N/A	N/A	N/A	0.00636678	N/A	0.891569	N/A
169419		1.77612	N/A	39	38	39.5	43.5	50	45	-0.5	1	2	1	-8	-1.5	0.833333	-2.83333	N/A	0.00692042	0.00941176	0.0045977	N/A	N/A	0.00816609	0.0045977	0.215727	N/A
168596	mmu-miR-5620-3p	0.476316	0.0962464	115	97.5	109.5	144	175	242	75	60	72.5	100	117	194	69.1667	137	0.379747	0.415225	0.341176	0.45977	0.804124	1.12139	0.378716	0.795094	0.0977909	0.416179
168662	mmu-miR-5132	1.76489	0.156255	47.5	45.5	52	49.5	54	53.5	7	8.5	14	7.5	-2	4.5	9.83333	3.33333	0.035443	0.0588235	0.0658824	0.0344828	N/A	0.0260116	0.053383	0.0302472	0.298453	0.198036
168617	mmu-miR-5131	0.406856	0.0969369	49	53	51	73.5	73	97	10	15.5	13.5	31	18.5	47.5	13	32.3333	0.0506329	0.107266	0.0635294	0.142529	0.127148	0.274566	0.0738096	0.181414	0.402161	0.4467
169153	mmu-miR-5116	0.679451	0.0573793	1273	1076.5	1128	1793	1274.5	1954.5	1234.5	1039	1091	1748	1212.5	1897.5	1121.5	1619.33	6.25063	7.19031	5.13412	8.03678	8.33333	10.9682	6.19169	9.11277	0.166249	0.177079
169415	mmu-miR-187-5p	N/A	N/A	41.5	39	40	40	44	43.5	3	1	2	-2	-10	-4.5	2	-5.5	0.0151899	0.00692042	0.00941176	N/A	N/A	N/A	0.0105074	N/A	0.403736	N/A
169392		0.372322	0.338104	43.5	40.5	39.5	43.5	70	53	3	2.5	2.5	1	12	5.5	2.66667	6.16667	0.0151899	0.017301	0.0117647	0.0045977	0.0824742	0.0317919	0.0147519	0.0396213	0.189402	0.99755
168751	mmu-miR-5122	0.24546	0.423472	40	42.5	40.5	47	57.5	79	1.5	3.5	3	2	1.5	29	2.66667	10.8333	0.00759494	0.0242215	0.0141176	0.0091954	0.0103093	0.16763	0.0153113	0.0623782	0.547129	1.46129
169407		0.38018	0.147984	129	131	125.5	157.5	249.5	412.5	90	94.5	88.5	114.5	200.5	365	91	226.667	0.455696	0.653979	0.416471	0.526437	1.37801	2.10983	0.508715	1.33809	0.250281	0.592224
42843		0.553518	0.0457504	49	52	61	83	66.5	82.5	12	16.5	21.5	42.5	18.5	30.5	16.6667	30.5	0.0607595	0.114187	0.101176	0.195402	0.127148	0.176301	0.0920409	0.166284	0.302698	0.211762
46617	mmu-miR-1197-3p	0.509067	0.371768	46.5	39.5	48	45.5	60.5	73.5	10.5	4	8	3.5	10.5	25	7.5	13	0.0531646	0.0276817	0.0376471	0.016092	0.0721649	0.144509	0.0394978	0.0775885	0.325129	0.829761
17438	mmu-miR-449c-5p	0.954435	0.932371	40	38.5	48.5	44	52.5	48	1.5	3	5.5	3	5	1.5	3.33333	3.16667	0.00759494	0.0207612	0.0258824	0.0137931	0.0343643	0.00867052	0.0180795	0.0189426	0.521809	0.7179
17626		1.74452	0.238	65.5	61.5	107	85.5	63.5	60	28	26.5	67.5	43.5	14	12.5	40.6667	23.3333	0.141772	0.183391	0.317647	0.2	0.0962199	0.0722543	0.21427	0.122825	0.428962	0.552832
42926		0.441498	0.169928	41.5	38.5	45.5	48	64	56	5	3	6	7	13.5	7.5	4.66667	9.33333	0.0253165	0.0207612	0.0282353	0.0321839	0.0927835	0.0433526	0.024771	0.0561067	0.152063	0.574802
10928	mmu-miR-125a-5p	1.87737	0.139905	2780	1307	3887.5	2271.5	1281.5	568	2744	1272	3849.5	2230	1230.5	524	2621.83	1328.17	13.8937	8.80277	18.1153	10.2529	8.45704	3.0289	13.6039	7.24627	0.342771	0.51904
11154		0.685255	0.257383	39	39	45	47.5	54.5	54	2.5	3.5	7	7.5	3.5	7.5	4.33333	6.16667	0.0126582	0.0242215	0.0329412	0.0344828	0.024055	0.0433526	0.0232736	0.0339634	0.437175	0.284402
42953	mmu-miR-101b-3p	4.96471	0.0715906	432.5	149	517	252	56	46	397	114	476.5	211.5	5	1.5	329.167	72.6667	2.01013	0.788927	2.24235	0.972414	0.0343643	0.00867052	1.68047	0.338483	0.46462	1.62239
42746		1.02026	0.92252	64.5	62.5	82.5	75	83.5	70.5	28	25	41	34	32	21	31.3333	29	0.141772	0.17301	0.192941	0.156322	0.219931	0.121387	0.169241	0.16588	0.152397	0.301196
29529	mmu-miR-369-3p	1.16417	0.405225	65.5	55	88.5	67.5	73	70.5	29.5	19.5	44	26.5	23.5	24	31	24.6667	0.149367	0.134948	0.207059	0.121839	0.161512	0.138728	0.163791	0.140693	0.232967	0.141509
42782		0.329687	0.106728	71	71	76.5	87.5	169	174	35	36	35	47.5	121	128.5	35.3333	99	0.177215	0.249135	0.164706	0.218391	0.831615	0.742775	0.197019	0.597593	0.231274	0.55454
11229	mmu-miR-341-3p	1.14789	0.398388	169.5	148	265	204	145	178.5	133	113	221	164	96	131.5	155.667	130.5	0.673418	0.782007	1.04	0.754023	0.659794	0.760116	0.831808	0.724644	0.226371	0.0776168
28251		0.343823	N/A	37	37	45	46.5	50.5	47.5	1	1	3.5	6	-3	-2.5	1.83333	0.166667	0.00506329	0.00692042	0.0164706	0.0275862	N/A	N/A	0.00948476	0.0275862	0.645324	N/A
33902	mmu-miR-128-3p	0.601705	0.181321	60.5	46.5	77.5	66.5	92	82	25.5	11.5	33	25.5	39	38	23.3333	34.1667	0.129114	0.0795848	0.155294	0.117241	0.268041	0.219653	0.121331	0.201645	0.316902	0.381838
42940		2.9371	0.368249	37.5	39.5	47	44	48.5	47.5	2	4.5	1.5	0.5	-2.5	1.5	2.66667	-0.166667	0.0101266	0.0311419	0.00705882	0.00229885	N/A	0.00867052	0.0161091	0.00548469	0.813753	0.82146
42568		5.94699	0.327657	41.5	81	50.5	50	55	50.5	5	45.5	8.5	7.5	0.5	4.5	19.6667	4.16667	0.0253165	0.314879	0.04	0.0344828	0.00343643	0.0260116	0.126732	0.0213102	1.28701	0.753075
46336		1.51662	0.0783698	453.5	505.5	769	509.5	312.5	369.5	417.5	470.5	725	466	257	325.5	537.667	349.5	2.11392	3.25606	3.41176	2.14253	1.76632	1.8815	2.92725	1.93012	0.242087	0.099868
42791		1.17447	0.737069	42	38.5	50.5	52.5	57	51	5.5	3	9.5	9.5	1	5	6	5.16667	0.0278481	0.0207612	0.0447059	0.0436782	0.00687285	0.0289017	0.0311051	0.0264842	0.395437	0.699335
17445		1.11027	0.677215	45.5	43.5	55	54.5	51.5	55.5	8.5	8.5	16.5	11.5	-1.5	9.5	11.1667	6.5	0.043038	0.0588235	0.0776471	0.0528736	N/A	0.0549133	0.0598362	0.0538934	0.28957	0.0267622
11083		0.47047	0.0370346	46.5	42.5	53.5	66	70.5	71.5	10	7	12.5	23	12	25.5	9.83333	20.1667	0.0506329	0.0484429	0.0588235	0.105747	0.0824742	0.147399	0.0526331	0.111873	0.10396	0.29402
32608	mmu-miR-761	1.08176	0.732112	50.5	43	59	55.5	57	62.5	13.5	8.5	18.5	14.5	6.5	15	13.5	12	0.0683544	0.0588235	0.0870588	0.0666667	0.0446735	0.0867052	0.0714123	0.0660151	0.20114	0.318463
46615	mcmv-miR-m01-2*	3.18472	N/A	37.5	39	39.5	41.5	47	45.5	1	3.5	-0.5	1	-1	0	1.33333	0	0.00506329	0.0242215	N/A	0.0045977	N/A	N/A	0.0146424	0.0045977	0.925182	N/A
42947		N/A	N/A	38	36	42	38.5	44	40.5	3	0.5	2	-3	-6.5	-7	1.83333	-5.5	0.0151899	0.00346021	0.00941176	N/A	N/A	N/A	0.00935395	N/A	0.627013	N/A
42615	mmu-miR-135b-3p	0.984697	N/A	39	38	44	45.5	50	47	2.5	3	3	3.5	-2.5	-1.5	2.83333	-0.166667	0.0126582	0.0207612	0.0141176	0.016092	N/A	N/A	0.0158457	0.016092	0.27257	N/A
46818		1.67877	0.205322	38.5	38	41.5	43	52	41	2	2.5	4	2.5	1	-1.5	2.83333	0.666667	0.0101266	0.017301	0.0188235	0.0114943	0.00687285	N/A	0.015417	0.00918355	0.301257	0.355834
11000		2.43062	0.0804115	62	47	57	58	54	48.5	26	12	17	16.5	4.5	2.5	18.3333	7.83333	0.131646	0.083045	0.08	0.0758621	0.0309278	0.0144509	0.0982302	0.0404136	0.295007	0.786505
46703		0.688683	0.0570578	45.5	44.5	54.5	58.5	63	66	9	9.5	16	17.5	13	17.5	11.5	16	0.0455696	0.0657439	0.0752941	0.0804598	0.0893471	0.101156	0.0622026	0.090321	0.243967	0.114951
17415		0.493248	0.0621923	39	37	46	49	55.5	54	3	2	6.5	7.5	5	9	3.83333	7.16667	0.0151899	0.0138408	0.0305882	0.0344828	0.0343643	0.0520231	0.019873	0.04029	0.468182	0.252204
46385	mmu-miR-1186	0.984178	0.968559	44.5	44.5	46.5	54.5	53	52.5	8.5	10	6.5	13.5	-2	6	8.33333	5.83333	0.043038	0.0692042	0.0305882	0.062069	N/A	0.0346821	0.0476101	0.0483755	0.413983	0.400315
28009		0.795956	0.601717	55.5	46	56.5	56	60	73.5	19.5	11	14	13	10.5	29.5	14.8333	17.6667	0.0987342	0.0761246	0.0658824	0.0597701	0.0721649	0.17052	0.080247	0.100818	0.209471	0.601882
17315		0.784446	0.446498	39	40	46.5	48	54.5	53	2.5	5	5.5	5.5	4	7	4.33333	5.5	0.0126582	0.0346021	0.0258824	0.0252874	0.0274914	0.0404624	0.0243809	0.0310804	0.453171	0.263815
17273	mghv-miR-M1-6	0.978486	0.927394	49	49	69.5	65	69	61	12.5	13.5	28.5	22.5	16	14.5	18.1667	17.6667	0.0632911	0.0934256	0.134118	0.103448	0.109966	0.083815	0.0969448	0.0990763	0.366643	0.137394
42687	mmu-miR-883b-5p	1.88611	0.0928342	171.5	244	349.5	189	133	163.5	135.5	208.5	305.5	145	81	115.5	216.5	113.833	0.686076	1.44291	1.43765	0.666667	0.556701	0.66763	1.18888	0.630333	0.366267	0.101167
42850	mmu-miR-150-3p	0.711955	0.0966109	39.5	38.5	43.5	48	50	49.5	3.5	2.5	2.5	4.5	-7	4	2.83333	0.5	0.0177215	0.017301	0.0117647	0.0206897	N/A	0.0231214	0.0155958	0.0219055	0.213163	0.0784959
46300		0.379308	N/A	36.5	36.5	46	47.5	45	42.5	0	1.5	1.5	5	-9.5	-4	1	-2.83333	N/A	0.0103806	0.00705882	0.0229885	N/A	N/A	0.00871972	0.0229885	0.269374	N/A
46243	mmu-miR-1195	1.88758	0.279368	44.5	42	55	54	53	47.5	8	7	10.5	10	-0.5	0.5	8.5	3.33333	0.0405063	0.0484429	0.0494118	0.045977	N/A	0.00289017	0.0461203	0.0244336	0.105939	1.24693
46724	mcmv-miR-m108-2-5p.1	4.11165	N/A	37.5	37	39.5	42.5	48	44	1	2	0	0.5	-3	-1	1	-1.16667	0.00506329	0.0138408	N/A	0.00229885	N/A	N/A	0.00945206	0.00229885	0.656646	N/A
31038		1.30109	0.568089	40	40.5	44	50.5	53.5	49	4	5.5	4	7	1	3.5	4.5	3.83333	0.0202532	0.0380623	0.0188235	0.0321839	0.00687285	0.0202312	0.025713	0.0197627	0.416858	0.640705
46450		2.2374	0.0811078	39	38	38	45.5	53.5	46	3	3	-3.5	2	1	-2.5	0.833333	0.166667	0.0151899	0.0207612	N/A	0.0091954	0.00687285	N/A	0.0179756	0.00803413	0.219162	0.204414
46695		0.961526	0.925454	55	46.5	67.5	67	64.5	75	18.5	11	25.5	21.5	5.5	28.5	18.3333	18.5	0.0936709	0.0761246	0.12	0.0988506	0.0378007	0.16474	0.0965985	0.100464	0.228614	0.631919
17624	mmu-miR-532-5p	1.3571	0.319215	62.5	48	84	71	66.5	62.5	26	13	41	26.5	12	17.5	26.6667	18.6667	0.131646	0.0899654	0.192941	0.121839	0.0824742	0.101156	0.138184	0.101823	0.37485	0.193383
11142		0.801104	0.462264	50	55	78	68	73.5	83	14	20	38.5	27	23	35.5	24.1667	28.5	0.0708861	0.138408	0.181176	0.124138	0.158076	0.205202	0.130157	0.162472	0.427225	0.25057
42666		0.797267	0.636401	52	41	54.5	48.5	69.5	59.5	15	5.5	15	7.5	19	11.5	11.8333	12.6667	0.0759494	0.0380623	0.0705882	0.0344828	0.130584	0.066474	0.0615333	0.0771803	0.333193	0.634062
42684	mmu-miR-219-1-3p	3.16504	N/A	39	36.5	40.5	41.5	50.5	49.5	3	1.5	1.5	-0.5	0.5	-1	2	-0.333333	0.0151899	0.0103806	0.00705882	N/A	0.00343643	N/A	0.0108764	0.00343643	0.375871	N/A
42581		1.1136	0.608495	299.5	327.5	408	391.5	206.5	376	263	292.5	369.5	350	156.5	327	308.333	277.833	1.33165	2.02422	1.73882	1.6092	1.0756	1.89017	1.69823	1.52499	0.204959	0.271322
46223	mmu-miR-1306-3p	0.74557	0.220416	41.5	41	45.5	48	58	53	5	5	6.5	6	6.5	8.5	5.5	7	0.0253165	0.0346021	0.0305882	0.0275862	0.0446735	0.0491329	0.0301689	0.0404642	0.154364	0.281073
17299		0.842753	0.681508	40	41.5	45	47.5	55.5	51	3	6	6	7.5	2.5	8.5	5	6.16667	0.0151899	0.0415225	0.0282353	0.0344828	0.0171821	0.0491329	0.0283159	0.0335993	0.464986	0.476014
46347		0.613249	0.252774	40.5	39	51.5	53	60	54	3	3.5	12	9	10	8	6.16667	9	0.0151899	0.0242215	0.0564706	0.0413793	0.0687285	0.0462428	0.0319606	0.0521169	0.679	0.279951
19585	mmu-miR-148b-3p	1.46869	0.455176	276.5	116	434.5	220.5	241.5	106	240	81	396	180	190.5	59	239	143.167	1.21519	0.560554	1.86353	0.827586	1.30928	0.34104	1.21309	0.825968	0.53705	0.586125
46485	mmu-miR-669f-3p	1.55825	0.114437	321	342.5	517.5	414.5	201	220.5	284	307	477	372.5	150.5	169.5	356	230.833	1.43797	2.12457	2.24471	1.71264	1.03436	0.979769	1.93575	1.24226	0.224849	0.328658
14272	mmu-miR-542-3p	1.29687	0.230793	77.5	65	102.5	91.5	75.5	70.5	40	29.5	63.5	48.5	24	27	44.3333	33.1667	0.202532	0.204152	0.298824	0.222989	0.164948	0.156069	0.235169	0.181335	0.234437	0.200428
42651	mmu-miR-880-3p	1.63744	0.275944	40.5	40.5	44.5	48.5	53.5	49.5	3.5	5	3.5	4.5	1	2.5	4	2.66667	0.0177215	0.0346021	0.0164706	0.0206897	0.00687285	0.0144509	0.0229314	0.0140045	0.441597	0.494072
11235	mmu-miR-351-5p	1.45639	0.147476	490.5	630.5	678	571	350.5	395	453	595	638	528.5	295.5	346.5	562	390.167	2.29367	4.11765	3.00235	2.42989	2.03093	2.00289	3.13789	2.15457	0.293035	0.110855
42772		1.28227	N/A	38	39.5	43	45	43	45.5	2	4.5	-0.5	3.5	-11	-0.5	2	-2.66667	0.0101266	0.0311419	N/A	0.016092	N/A	N/A	0.0206342	0.016092	0.720165	N/A
46326		0.890112	0.756031	37	36.5	41	42.5	49	46.5	1.5	1	1.5	1	-5	2	1.33333	-0.666667	0.00759494	0.00692042	0.00705882	0.0045977	N/A	0.0115607	0.00719139	0.0080792	0.0495406	0.609414
42773		0.583308	0.0572483	81	70	87	106.5	104	130.5	45	35	40.5	63	52	84	40.1667	66.3333	0.227848	0.242215	0.190588	0.289655	0.357388	0.485549	0.220217	0.377531	0.120998	0.263523
27541		0.418992	0.104892	41.5	40.5	50	49.5	63	56	5	5	1.5	6.5	10.5	10	3.83333	9	0.0253165	0.0346021	0.00705882	0.0298851	0.0721649	0.0578035	0.0223258	0.0532845	0.627662	0.403478
10964		2.06922	0.105193	82.5	57	92	81	53.5	63	46	22	46.5	37	3	17.5	38.1667	19.1667	0.232911	0.152249	0.218824	0.170115	0.0206186	0.101156	0.201328	0.0972965	0.213995	0.769019
17332		0.801631	0.443491	55.5	53	60	70	67.5	78.5	19	18	19	23	14	32	18.6667	23	0.0962025	0.124567	0.0894118	0.105747	0.0962199	0.184971	0.103394	0.128979	0.180364	0.377763
42507	mmu-miR-202-5p	0.626207	0.594558	38	40	41	49	53	51.5	1.5	4.5	0.5	7	-4	2	2.16667	1.66667	0.00759494	0.0311419	0.00235294	0.0321839	N/A	0.0115607	0.0136966	0.0218723	1.11953	0.666725
19011	SNORD10	0.0099333	0.116937	53.5	40.5	42	51.5	933	1184.5	17.5	5	0.5	9	876.5	1137.5	7.66667	674.333	0.0886076	0.0346021	0.00235294	0.0413793	6.02405	6.57514	0.0418542	4.21353	1.04129	0.86001
146057	mmu-miR-1967	1.26169	0.469651	47	47.5	59.5	59	59.5	63.5	10.5	12.5	18.5	13.5	4.5	15	13.8333	11	0.0531646	0.0865052	0.0870588	0.062069	0.0309278	0.0867052	0.0755762	0.0599007	0.25684	0.466636
26160	spike_control_v2_21	0.679169	0.578116	238	145	329.5	199.5	507	174.5	201.5	109.5	291.5	160	458	130.5	200.833	249.5	1.02025	0.757785	1.37176	0.735632	3.14777	0.754335	1.04993	1.54591	0.293412	0.897386
24127	spike_control_v2_11	0.649988	0.549591	264.5	160.5	350.5	160	578	246.5	227.5	125	310.5	120.5	528.5	201.5	221	283.5	1.1519	0.865052	1.46118	0.554023	3.6323	1.16474	1.15938	1.78369	0.257149	0.913729
146219		0.874015	0.410263	227.5	223	231	349	216	226.5	189	186.5	193.5	309	168.5	179	189.667	218.833	0.956962	1.29066	0.910588	1.42069	1.15808	1.03468	1.05274	1.20448	0.19696	0.163675
17848		0.918874	0.741385	47	43	53	56.5	59.5	62	9.5	7.5	14.5	14	5.5	14	10.5	11.1667	0.0481013	0.0519031	0.0682353	0.0643678	0.0378007	0.0809249	0.0560799	0.0610311	0.190748	0.356455
42492		0.690225	0.436561	43.5	44.5	46.5	50	56.5	62	6.5	8.5	4.5	8.5	5.5	15	6.5	9.66667	0.0329114	0.0588235	0.0211765	0.0390805	0.0378007	0.0867052	0.0376371	0.0545288	0.511816	0.51116
146006		0.625794	0.146138	44	42	45	50.5	56.5	54	6	6.5	3.5	9	6.5	10.5	5.33333	8.66667	0.0303797	0.0449827	0.0164706	0.0413793	0.0446735	0.0606936	0.030611	0.0489155	0.465763	0.211228
146198		2.45102	0.207541	248	716	717.5	523	124	203.5	209.5	679.5	676.5	482.5	72.5	161.5	521.833	238.833	1.06076	4.70242	3.18353	2.21839	0.498282	0.933526	2.98224	1.21673	0.613351	0.735036
146078		0.565087	0.354219	40.5	40	45	47.5	55	61	4.5	5	4	6.5	3.5	14	4.5	8	0.0227848	0.0346021	0.0188235	0.0298851	0.024055	0.0809249	0.0254035	0.044955	0.323135	0.695962
146166		2.39224	0.258173	37.5	38.5	45	44	51.5	46.5	0.5	3.5	6	1.5	1.5	1	3.33333	1.33333	0.00253165	0.0242215	0.0282353	0.00689655	0.0103093	0.00578035	0.0183295	0.00766206	0.754399	0.307948
146164	mmu-miR-1958	1.16971	0.469153	80.5	68	116	101.5	82	86.5	43.5	33	77.5	57	31.5	37.5	51.3333	42	0.220253	0.228374	0.364706	0.262069	0.216495	0.216763	0.271111	0.231776	0.299351	0.113192
17748		1.17797	0.611068	13089.5	5967	13700	11068.5	10326.5	4235	13053.5	5931.5	13658	11022	10275.5	4190	10881	8495.83	66.0937	41.0484	64.2729	50.6759	70.622	24.2197	57.1384	48.5058	0.244389	0.479884
146089		0.744391	0.520434	49	50	56.5	60.5	67.5	79	13	15	18	16.5	10.5	33.5	15.3333	20.1667	0.0658228	0.103806	0.0847059	0.0758621	0.0721649	0.193642	0.0847783	0.11389	0.224018	0.606658
13421	spike_control_v2_9	0.82722	0.577896	2280	1270	2487	1915	2905	1737	2243	1234.5	2448	1871.5	2851.5	1692	1975.17	2138.33	11.357	8.54325	11.52	8.6046	19.5979	9.78035	10.4734	12.661	0.15979	0.476764
146144		0.449962	0.085201	39	38	48	49.5	62	55.5	2	3.5	7	6.5	9	10	4.16667	8.5	0.0101266	0.0242215	0.0329412	0.0298851	0.0618557	0.0578035	0.0224297	0.0498481	0.513263	0.349197
146154	mmu-miR-1982-5p	0.682226	0.442019	42	41	51	56	58.5	63	5.5	6.5	8.5	12	3	15.5	6.83333	10.1667	0.0278481	0.0449827	0.04	0.0551724	0.0206186	0.0895954	0.0376103	0.0551288	0.234344	0.625598
13388	spike_control_v2_5	0.649949	0.218409	46	41.5	57.5	60.5	64	65	8.5	6.5	17	17	9	20.5	10.6667	15.5	0.043038	0.0449827	0.08	0.0781609	0.0618557	0.118497	0.0560069	0.0861712	0.371408	0.338372
146071	mmu-miR-1893	0.406309	0.0582026	42	47	50	60.5	75.5	76.5	5	11	9.5	17.5	17.5	27.5	8.5	20.8333	0.0253165	0.0761246	0.0447059	0.0804598	0.120275	0.15896	0.0487156	0.119898	0.526326	0.327372
145844		0.0235397	0.182345	42.5	37.5	43.5	47	180.5	402.5	6.5	2	4.5	3	123.5	350	4.33333	158.833	0.0329114	0.0138408	0.0211765	0.0137931	0.848797	2.02312	0.0226429	0.961904	0.424834	1.04941
145725		0.589672	0.0586606	151.5	122	133.5	192	223	208.5	115	86	94.5	146	165.5	163	98.5	158.167	0.582278	0.595156	0.444706	0.671264	1.13746	0.942197	0.540713	0.916973	0.154229	0.255316
145859	mmu-miR-33-5p	0.918193	0.8438	281.5	90	260.5	181.5	276.5	182.5	245	54.5	221.5	134.5	218	135	173.667	162.5	1.24051	0.377163	1.04235	0.618391	1.49828	0.780347	0.886674	0.965673	0.510037	0.484954
105441		0.842007	0.836195	39	40	39	46.5	45.5	45.5	2.5	4	1	6.5	-2.5	1	2.5	1.66667	0.0126582	0.0276817	0.00470588	0.0298851	N/A	0.00578035	0.0150153	0.0178327	0.777065	0.955806
145827	mmu-miR-200a-5p	0.983825	0.965217	38.5	39.5	42	45	44.5	48.5	2	3.5	3	4	-4	2.5	2.83333	0.833333	0.0101266	0.0242215	0.0141176	0.0183908	N/A	0.0144509	0.0161552	0.0164208	0.449699	0.16966
145950		0.0230217	0.229882	46	40	43	46.5	526	206	8	4.5	5.5	5.5	479	159	6	214.5	0.0405063	0.0311419	0.0258824	0.0252874	3.2921	0.919075	0.0325102	1.41215	0.227848	1.19555
145732		0.745017	0.129915	48.5	46.5	54	57.5	65	63.5	11	11	16.5	17	16.5	15.5	12.8333	16.3333	0.0556962	0.0761246	0.0776471	0.0781609	0.113402	0.0895954	0.0698226	0.0937195	0.175552	0.191837
145821		1.28262	0.505519	43	42	50	53	54.5	48.5	6.5	7	12.5	13	3	5	8.66667	7	0.0329114	0.0484429	0.0588235	0.0597701	0.0206186	0.0289017	0.0467259	0.0364301	0.279098	0.56637
145889	mmu-miR-196b-5p	2.646	0.164646	64	61.5	118	74.5	57.5	53	27.5	23	76.5	34.5	8.5	5.5	42.3333	16.1667	0.139241	0.15917	0.36	0.158621	0.0584192	0.0317919	0.21947	0.0829439	0.556385	0.806287
145832		1.54464	0.36917	105	59	154	100	91.5	62	68.5	22.5	112.5	57.5	41.5	20.5	67.8333	39.8333	0.346835	0.155709	0.529412	0.264368	0.285223	0.118497	0.343986	0.222696	0.543242	0.407908
147794		0.816036	0.47338	41.5	43	50.5	50	57.5	57.5	5	6.5	12	8	8	11	7.83333	9	0.0253165	0.0449827	0.0564706	0.0367816	0.0549828	0.0635838	0.0422566	0.0517827	0.37284	0.264271
147863		0.850059	0.791454	37.5	41.5	47.5	47	51	51.5	0.5	5.5	7	5	0	6	4.33333	3.66667	0.00253165	0.0380623	0.0329412	0.0229885	N/A	0.0346821	0.0245117	0.0288353	0.783574	0.286753
147793		0.59818	0.151482	39.5	43.5	48.5	57.5	58.5	59	4	8.5	8	13	7.5	14.5	6.83333	11.6667	0.0202532	0.0588235	0.0376471	0.0597701	0.0515464	0.083815	0.0389079	0.0650438	0.496456	0.2578
147508		0.659622	0.234011	38.5	38	43.5	47	52.5	49	2	2.5	2	3.5	2	4.5	2.16667	3.33333	0.0101266	0.017301	0.00941176	0.016092	0.0137457	0.0260116	0.0122798	0.0186164	0.355314	0.349743
147829		0.247418	0.243956	250.5	167	229.5	224	1208	521	214	132	180.5	182.5	1151.5	476	175.5	603.333	1.08354	0.913495	0.849412	0.83908	7.91409	2.75145	0.948817	3.83487	0.127524	0.954353
147801		1.95321	0.300354	41.5	39.5	45.5	46.5	50	48.5	4	4	2	3	-3	1	3.33333	0.333333	0.0202532	0.0276817	0.00941176	0.0137931	N/A	0.00578035	0.0191155	0.00978673	0.480652	0.578935
147554		0.917937	0.807258	60	47	71.5	80.5	59.5	71.5	24	12	32	37.5	8.5	27	22.6667	24.3333	0.121519	0.083045	0.150588	0.172414	0.0584192	0.156069	0.118384	0.128967	0.286192	0.477955
147826		0.736324	N/A	42.5	41	45.5	53	54.5	44.5	6.5	5.5	6.5	10	-2	-0.5	6.16667	2.5	0.0329114	0.0380623	0.0305882	0.045977	N/A	N/A	0.033854	0.045977	0.112989	N/A
147803		0.666666	0.134868	44	42	50.5	56	66.5	60.5	8	7	8.5	12	7.5	15	7.83333	11.5	0.0405063	0.0484429	0.04	0.0551724	0.0515464	0.0867052	0.0429831	0.0644747	0.110162	0.299922
147537		1.60053	0.338219	44	44	53.5	54	55.5	51	8	8	12.5	11.5	-0.5	2	9.5	4.33333	0.0405063	0.0553633	0.0588235	0.0528736	N/A	0.0115607	0.0515644	0.0322171	0.188727	0.906742
147859		0.395853	0.0910242	62.5	63.5	69.5	89	115.5	147.5	26.5	28	30.5	46	58	100.5	28.3333	68.1667	0.134177	0.193772	0.143529	0.211494	0.398625	0.580925	0.157159	0.397015	0.203933	0.465274
147795		1.25215	0.589648	45	42	53.5	53	58.5	58	9	6	14	10.5	1.5	11	9.66667	7.66667	0.0455696	0.0415225	0.0658824	0.0482759	0.0103093	0.0635838	0.0509915	0.040723	0.255997	0.673541
147673		1.3554	0.520588	65.5	52.5	77	80	50.5	56	29	16	36.5	36.5	-7	7.5	27.1667	12.3333	0.146835	0.110727	0.171765	0.167816	N/A	0.0433526	0.143109	0.105584	0.214446	0.833542
147884		1.14718	0.625324	73	59.5	94.5	76.5	74.5	90	36.5	24	55	32	18.5	44.5	38.5	31.6667	0.18481	0.16609	0.258824	0.147126	0.127148	0.257225	0.203241	0.177167	0.241276	0.395385
147929		0.997116	0.996027	39.5	40.5	44.5	45.5	49.5	52.5	3	5.5	7.5	4.5	1.5	10	5.33333	5.33333	0.0151899	0.0380623	0.0352941	0.0206897	0.0103093	0.0578035	0.0295154	0.0296008	0.42294	0.843545
147834		1.21063	0.247252	147.5	95.5	166.5	125.5	104.5	135	112	60	130.5	85.5	61.5	87	100.833	78	0.567089	0.415225	0.614118	0.393103	0.42268	0.50289	0.532144	0.439558	0.19534	0.129234
148239		0.582194	0.442218	38	38.5	40	43.5	51.5	52.5	1	3	2.5	3	1.5	7	2.16667	3.83333	0.00506329	0.0207612	0.0117647	0.0137931	0.0103093	0.0404624	0.0125297	0.0215216	0.628655	0.766461
148691		N/A	N/A	37.5	38	38	42.5	46	45.5	0	2.5	0	0	-4.5	-1	0.833333	-1.83333	N/A	0.017301	N/A	N/A	N/A	N/A	0.017301	N/A	N/A	N/A
147376		0.584048	0.226838	37.5	40.5	43.5	46.5	58	51	1	4.5	5.5	7	7	4.5	3.66667	6.16667	0.00506329	0.0311419	0.0258824	0.0321839	0.04811	0.0260116	0.0206958	0.0354351	0.666377	0.32178
147572		0.953871	0.856132	44.5	41.5	43.5	50.5	49	48.5	8	4	6	9	-2	4.5	6	3.83333	0.0405063	0.0276817	0.0282353	0.0413793	N/A	0.0260116	0.0321411	0.0336954	0.225561	0.322496
148398		1.00946	0.98876	37	39	41.5	45.5	47	46	1	2	4.5	4.5	-2.5	1	2.5	1	0.00506329	0.0138408	0.0211765	0.0206897	N/A	0.00578035	0.0133602	0.013235	0.603834	0.79656
148241		0.769436	0.081581	60	58	70.5	75	75.5	72.5	22.5	16.5	32	34	27	26	23.6667	29	0.113924	0.114187	0.150588	0.156322	0.185567	0.150289	0.126233	0.164059	0.167093	0.115013
148147		0.325077	N/A	38	39.5	41.5	44.5	50	42	1	0.5	2	4	0	-4	1.16667	0	0.00506329	0.00346021	0.00941176	0.0183908	N/A	N/A	0.00597842	0.0183908	0.515104	N/A
148616		0.884465	0.725817	5239.5	5739	9795.5	4176.5	7643.5	9578.5	5203	5701	9754	4134.5	7592.5	9532	6886	7086.33	26.3443	39.4533	45.9012	19.0092	52.1821	55.0983	37.2329	42.0965	0.267658	0.476222
148289		0.759861	0.43179	39.5	38.5	43.5	46	54.5	49	3	2	2	2	3.5	3	2.33333	2.83333	0.0151899	0.0138408	0.00941176	0.0091954	0.024055	0.017341	0.0128142	0.0168638	0.235894	0.441257
147964		0.789718	0.731895	37	40	44.5	47	48.5	51	1.5	5.5	2	5.5	1	6.5	3	4.33333	0.00759494	0.0380623	0.00941176	0.0252874	0.00687285	0.0375723	0.0183563	0.0232442	0.931015	0.664741
148489		2.73918	0.384412	37	38	41	45	50.5	43	-0.5	2.5	1	1	0.5	-3	1	-0.5	N/A	0.017301	0.00470588	0.0045977	0.00343643	N/A	0.0110035	0.00401706	0.809393	0.204414
148038		0.327263	0.116359	143	105	110	145.5	281.5	383.5	105.5	70	64	103.5	232	339.5	79.8333	225	0.534177	0.484429	0.301176	0.475862	1.5945	1.96243	0.439928	1.34426	0.278931	0.575952
148637		0.67827	0.503372	40	38.5	41.5	49.5	57	54	4	4	0	6	3	10	2.66667	6.33333	0.0202532	0.0276817	N/A	0.0275862	0.0206186	0.0578035	0.0239674	0.0353361	0.219162	0.559393
148388		0.458309	N/A	37	39.5	41	49	48.5	43.5	1.5	4.5	0.5	6.5	-4.5	-1.5	2.16667	0.166667	0.00759494	0.0311419	0.00235294	0.0298851	N/A	N/A	0.0136966	0.0298851	1.11953	N/A
147602		0.534102	N/A	36.5	37.5	40.5	47.5	51	41	0.5	2	2	3.5	-5.5	-2.5	1.5	-1.5	0.00253165	0.0138408	0.00941176	0.016092	N/A	N/A	0.00859475	0.016092	0.663043	N/A
148534		1.58722	0.0537602	311.5	220	278	258.5	184	131.5	276	185	236.5	215.5	131	86	232.5	144.167	1.39747	1.28028	1.11294	0.990805	0.900344	0.49711	1.26356	0.796086	0.113171	0.330168
148143	mmu-miR-466b-5p/mmu-miR-466o-5p	1.69955	0.151483	106	75.5	124	117.5	75	64	70	40.5	84.5	74	25	16.5	65	38.5	0.35443	0.280277	0.397647	0.34023	0.171821	0.0953757	0.344118	0.202476	0.172501	0.618703
148381		0.115146	0.033132	38.5	38.5	44.5	57	72.5	76	2	2.5	3	12	20.5	28.5	2.5	20.3333	0.0101266	0.017301	0.0141176	0.0551724	0.140893	0.16474	0.0138484	0.120269	0.259582	0.479111
148602	mmu-miR-3104-5p	0.773852	0.782179	38	36	45	52	50.5	46.5	1.5	1	5	6.5	-2.5	0.5	2.5	1.5	0.00759494	0.00692042	0.0235294	0.0298851	N/A	0.00289017	0.0126816	0.0163876	0.741275	1.1648
148047	mmu-miR-3058-3p	0.788905	N/A	39.5	38.5	40	43	48.5	47.5	2	2	3	3.5	0	-1.5	2.33333	0.666667	0.0101266	0.0138408	0.0141176	0.016092	N/A	N/A	0.012695	0.016092	0.175552	N/A
148291		0.594658	0.490625	39.5	38.5	44	47.5	59.5	48.5	3	3.5	7.5	7.5	12	1.5	4.66667	7	0.0151899	0.0242215	0.0352941	0.0344828	0.0824742	0.00867052	0.0249018	0.0418758	0.404363	0.894386
148146	mmu-miR-3076-3p	1.02327	0.893682	130	114.5	107	122.5	116	128	94	79.5	69.5	83	67.5	82.5	81	77.6667	0.475949	0.550173	0.327059	0.381609	0.463918	0.476879	0.45106	0.440802	0.251896	0.117219
148631	mmu-miR-466j	1.31599	0.40738	55	48	66.5	68	59	54	18.5	11.5	28	26	7.5	10.5	19.3333	14.6667	0.0936709	0.0795848	0.131765	0.11954	0.0515464	0.0606936	0.101673	0.0772601	0.265505	0.47761
148286	mmu-miR-3066-3p	0.512434	0.00601246	71.5	52	66.5	94	92	98	35	16	29	53	43	50	26.6667	48.6667	0.177215	0.110727	0.136471	0.243678	0.295533	0.289017	0.141471	0.276076	0.236975	0.102312
148542	mmu-miR-3058-5p	0.928963	N/A	39	41	45	46.5	42	42.5	2.5	3.5	8.5	6	-4.5	-2.5	4.83333	-0.333333	0.0126582	0.0242215	0.04	0.0275862	N/A	N/A	0.0256266	0.0275862	0.535575	N/A
148556	mmu-miR-1298-3p	0.706025	0.466815	39	38	41	47.5	50	44.5	3	1	3.5	6.5	1.5	2.5	2.5	3.5	0.0151899	0.00692042	0.0164706	0.0298851	0.0103093	0.0144509	0.0128603	0.0182151	0.403085	0.56637
148252	mmu-miR-496-5p	0.962014	0.880539	49	51.5	59	60	57	62.5	11.5	13.5	18.5	19.5	7.5	18.5	14.5	15.1667	0.0582278	0.0934256	0.0870588	0.0896552	0.0515464	0.106936	0.0795708	0.0827127	0.23571	0.342633
148463		0.607581	0.158459	77.5	76	75	85.5	109	119.5	41.5	40.5	33.5	46	60.5	76	38.5	60.8333	0.210127	0.280277	0.157647	0.211494	0.415808	0.439306	0.216017	0.355536	0.284824	0.352414
148529	mmu-miR-1264-5p	1.74767	N/A	38	37.5	43.5	44.5	47.5	44	2	1	1.5	1	-3	-1.5	1.5	-1.16667	0.0101266	0.00692042	0.00705882	0.0045977	N/A	N/A	0.00803527	0.0045977	0.225561	N/A
148462		0.68713	0.552199	38	38	42	46	50.5	51.5	1	3.5	-0.5	4	2	5.5	1.33333	3.83333	0.00506329	0.0242215	N/A	0.0183908	0.0137457	0.0317919	0.0146424	0.0213095	0.925182	0.439732
148304		0.809578	0.607918	39	38.5	50	47	53.5	48.5	3	4	6.5	5.5	7	3	4.5	5.16667	0.0151899	0.0276817	0.0305882	0.0252874	0.04811	0.017341	0.0244866	0.0302461	0.334114	0.528087
148501		0.476503	0.0410265	55	45	64	66	74.5	83	17	10	17	25	24	37	14.6667	28.6667	0.0860759	0.0692042	0.08	0.114943	0.164948	0.213873	0.0784267	0.164588	0.108958	0.300545
148614	mmu-miR-7a-2-3p	0.465413	0.0680782	64.5	62.5	83	88.5	116	122.5	28	27	39	46	65	76.5	31.3333	62.5	0.141772	0.186851	0.183529	0.211494	0.446735	0.442197	0.170718	0.366809	0.147158	0.366745
148073	mmu-miR-3100-5p	0.768409	0.417852	39.5	37	45.5	48.5	53	46.5	3.5	2.5	4	6	4.5	2	3.33333	4.16667	0.0177215	0.017301	0.0188235	0.0275862	0.0309278	0.0115607	0.0179487	0.0233582	0.0438059	0.443214
148563	mmu-miR-701-3p	2.00692	N/A	34.5	36.5	39	45	46.5	42.5	-1.5	2	-1	1.5	-2.5	-3	-0.166667	-1.33333	N/A	0.0138408	N/A	0.00689655	N/A	N/A	0.0138408	0.00689655	N/A	N/A
148114	mmu-miR-26a-2-3p	1.15838	0.463732	80.5	54.5	89	84.5	69.5	76	44	20	47	43.5	20.5	28	37	30.6667	0.222785	0.138408	0.221176	0.2	0.140893	0.16185	0.194123	0.167581	0.248591	0.178822
148521	mmu-miR-466m-5p/mmu-miR-669m-5p	1.71248	0.29612	58	50.5	75.5	75.5	57.5	50	21.5	15	36	33	4.5	7	24.1667	14.8333	0.108861	0.103806	0.169412	0.151724	0.0309278	0.0404624	0.12736	0.0743715	0.286636	0.903018
148436		1.36511	N/A	45.5	41.5	45	49.5	52.5	44	9	6	5.5	6	-1	-6	6.83333	-0.333333	0.0455696	0.0415225	0.0258824	0.0275862	N/A	N/A	0.0376582	0.0275862	0.276088	N/A
148460		0.809743	0.744591	43	39	43.5	54.5	54.5	52.5	7	4.5	1.5	12	1	5	4.33333	6	0.035443	0.0311419	0.00705882	0.0551724	0.00687285	0.0289017	0.0245479	0.0303157	0.623186	0.797634
148507		0.615958	0.160558	98.5	85	86	133.5	104	158	61.5	50	46	90	49.5	115	52.5	84.8333	0.311392	0.346021	0.216471	0.413793	0.340206	0.66474	0.291295	0.472913	0.230257	0.359797
148099	mmu-miR-344h-3p	1.20602	0.495345	296.5	386	630.5	365	381	335	261	350.5	589	322	328	289	400.167	313	1.32152	2.42561	2.77176	1.48046	2.2543	1.67052	2.17296	1.80176	0.348562	0.223818
148200	mmu-miR-3100-3p	0.435335	0.103381	173	169	260	290.5	329.5	567	136	133.5	223	251	284	520.5	164.167	351.833	0.688608	0.923875	1.04941	1.15402	1.95189	3.00867	0.887298	2.03819	0.206427	0.456449
146158		1.09475	0.821029	162.5	158	358.5	344	135.5	173	126	122.5	322	302.5	88	129	190.167	173.167	0.637975	0.847751	1.51529	1.3908	0.604811	0.745665	1.00034	0.91376	0.457976	0.458646
42461		0.969429	0.734188	137.5	115.5	153	149.5	139.5	134	101	81	115	109	93.5	90	99	97.5	0.511392	0.560554	0.541176	0.501149	0.642612	0.520231	0.537708	0.554664	0.0460539	0.13839
11155		1.31109	0.569847	39	40	40	41.5	47.5	49	2.5	3.5	3.5	1.5	-1.5	3.5	3.16667	1.16667	0.0126582	0.0242215	0.0164706	0.00689655	N/A	0.0202312	0.0177834	0.0135639	0.331339	0.695157
46974	mmu-miR-466l-3p	1.34827	0.575394	44	46.5	54.5	56.5	53.5	45	7.5	10.5	14.5	15.5	2.5	-0.5	10.8333	5.83333	0.0379747	0.0726644	0.0682353	0.0712644	0.0171821	N/A	0.0596248	0.0442232	0.316645	0.864747
42755		0.162824	N/A	35.5	36.5	37.5	40.5	42.5	47.5	-0.5	-1	0.5	0	-3	2.5	-0.333333	-0.166667	N/A	N/A	0.00235294	N/A	N/A	0.0144509	0.00235294	0.0144509	N/A	N/A
46610	mcmv-miR-M23-1-3p	0.65825	0.424012	39	40	41	45.5	49	48.5	2.5	3	2	7	1	4.5	2.5	4.16667	0.0126582	0.0207612	0.00941176	0.0321839	0.00687285	0.0260116	0.0142771	0.0216894	0.409422	0.608474
168579		1.02645	N/A	37	36.5	40.5	41.5	39	40.5	0.5	1	1	1	-6	-3.5	0.833333	-2.83333	0.00253165	0.00692042	0.00470588	0.0045977	N/A	N/A	0.00471931	0.0045977	0.464986	N/A
168690		0.88357	0.799327	38	39	40.5	43.5	44	50	2.5	3	2	2	-2	4	2.5	1.33333	0.0126582	0.0207612	0.00941176	0.0091954	N/A	0.0231214	0.0142771	0.0161584	0.409422	0.609414
168698		0.519131	0.0461564	70.5	60	73.5	91	95	119.5	34	24.5	31.5	48.5	46	70	30	54.8333	0.172152	0.16955	0.148235	0.222989	0.316151	0.404624	0.163312	0.314588	0.0803481	0.28872
46808		0.215503	N/A	36	37.5	41	43	49.5	45.5	-0.5	0.5	-0.5	2.5	3	-3	-0.166667	0.833333	N/A	0.00346021	N/A	0.0114943	0.0206186	N/A	0.00346021	0.0160564	N/A	0.401825
168843		1.36505	0.709004	37.5	37	47.5	46	44.5	48	1	2	6.5	4	-3.5	1	3.16667	0.5	0.00506329	0.0138408	0.0305882	0.0183908	N/A	0.00578035	0.0164975	0.0120856	0.786072	0.737817
168732		0.549642	N/A	38	37	45.5	44.5	43	43.5	1.5	2	3.5	5	-7.5	-2.5	2.33333	-1.66667	0.00759494	0.0138408	0.0164706	0.0229885	N/A	N/A	0.0126355	0.0229885	0.360806	N/A
168674		0.473226	0.0718861	323.5	249	322	425	524.5	731.5	286	213	277.5	382.5	470.5	682	258.833	511.667	1.4481	1.47405	1.30588	1.75862	3.23368	3.9422	1.40934	2.97816	0.064239	0.374051
168575		0.446611	0.253121	47	41.5	45	55.5	58	70.5	11	5.5	2.5	11.5	6.5	24	6.33333	14	0.0556962	0.0380623	0.0117647	0.0528736	0.0446735	0.138728	0.0351744	0.0787585	0.628516	0.661478
168756		0.932456	N/A	37.5	37	37.5	44.5	43	40.5	1.5	2	-1	2.5	-2	-3	0.833333	-0.833333	0.00759494	0.0138408	N/A	0.0114943	N/A	N/A	0.0107179	0.0114943	0.41207	N/A
168665		2.34103	0.17573	57.5	52.5	76	71.5	51	48.5	21	17.5	36	30.5	3	1.5	24.8333	11.6667	0.106329	0.121107	0.169412	0.14023	0.0206186	0.00867052	0.132283	0.0565063	0.249411	1.28751
168862		0.812795	0.678014	37	38.5	43.5	45	48.5	51	0.5	3	4.5	4	1.5	4.5	2.66667	3.33333	0.00253165	0.0207612	0.0211765	0.0183908	0.0103093	0.0260116	0.0148231	0.0182372	0.718253	0.430563
168943		0.555312	0.0464652	75.5	61.5	67	90.5	96	111	39	26	27	48	47.5	62.5	30.6667	52.6667	0.197468	0.179931	0.127059	0.22069	0.32646	0.361272	0.168153	0.302807	0.217973	0.241787
168598		1.51174	0.233168	69	57.5	74	72	57.5	75.5	33	22.5	34.5	28.5	4.5	27.5	30	20.1667	0.167089	0.155709	0.162353	0.131034	0.0309278	0.15896	0.161717	0.106974	0.0353471	0.629328
168940		N/A	N/A	38.5	37	38	42.5	41.5	39.5	2	2	-2	-1.5	-11	-6	0.666667	-6.16667	0.0101266	0.0138408	N/A	N/A	N/A	N/A	0.0119837	N/A	0.219162	N/A
168735		0.81962	N/A	39	37.5	41	45.5	48	44	3.5	2	0.5	3	-6	-4	2	-2.33333	0.0177215	0.0138408	0.00235294	0.0137931	N/A	N/A	0.0113051	0.0137931	0.706931	N/A
46762		0.471014	N/A	39.5	37.5	40	44	46	50	2	2	2.5	5.5	-2.5	-1	2.16667	0.666667	0.0101266	0.0138408	0.0117647	0.0252874	N/A	N/A	0.0119107	0.0252874	0.156282	N/A
168642		1.40823	0.444413	38.5	39.5	44.5	45.5	51.5	49	2.5	4.5	6.5	5	3.5	1	4.5	3.16667	0.0126582	0.0311419	0.0305882	0.0229885	0.024055	0.00578035	0.0247961	0.0176079	0.424073	0.582514
168909		1.04266	0.880772	99	104.5	90	107	109	91.5	63	69	49	67	61.5	44	60.3333	57.5	0.318987	0.477509	0.230588	0.308046	0.42268	0.254335	0.342361	0.328354	0.365429	0.261883
168872	mmu-miR-24-1-5p	1.53606	0.165397	135.5	80.5	151	116.5	100	73.5	99	45.5	113.5	77	52	29	86	52.6667	0.501266	0.314879	0.534118	0.354023	0.357388	0.16763	0.450087	0.293014	0.262706	0.370626
168763		0.100092	0.131827	298.5	163.5	235.5	159	2410.5	2557.5	261.5	127.5	197.5	119.5	2364.5	2513.5	195.5	1665.83	1.32405	0.882353	0.929412	0.549425	16.2509	14.5289	1.04527	10.4431	0.232067	0.824594
169192		0.827855	N/A	36	37	41.5	42.5	49.5	41	-0.5	0.5	2.5	2	-1.5	-4.5	0.833333	-1.33333	N/A	0.00346021	0.0117647	0.0091954	N/A	N/A	0.00761246	0.0091954	0.771389	N/A
169019		0.511765	N/A	35.5	36.5	37.5	42	39.5	41	-1	0	1	2	-7.5	-3.5	0	-3	N/A	N/A	0.00470588	0.0091954	N/A	N/A	0.00470588	0.0091954	N/A	N/A
169312		1.67805	0.179579	398	170	241.5	214.5	147	166.5	361	130	201	175.5	98.5	122	230.667	132	1.82785	0.899654	0.945882	0.806897	0.676976	0.705202	1.22446	0.729692	0.427175	0.0936488
169299		0.713965	0.44615	44	41.5	59	51.5	48	59	7.5	5	17	11.5	0	15.5	9.83333	9	0.0379747	0.0346021	0.08	0.0528736	N/A	0.0895954	0.0508589	0.0712345	0.497321	0.364518
169066		N/A	N/A	35.5	36	40.5	40	43	41.5	0	1	-0.5	-2	-7.5	-3.5	0.166667	-4.33333	N/A	0.00692042	N/A	N/A	N/A	N/A	0.00692042	N/A	N/A	N/A
169109		0.556444	N/A	41	39.5	50	49	48	46.5	4.5	1.5	6	8	-0.5	-0.5	4	2.33333	0.0227848	0.0103806	0.0282353	0.0367816	N/A	N/A	0.0204669	0.0367816	0.447075	N/A
169006		N/A	N/A	36.5	37	42	41.5	43.5	41.5	0.5	0.5	1.5	0	-7.5	-4.5	0.833333	-4	0.00253165	0.00346021	0.00705882	N/A	N/A	N/A	0.00435023	N/A	0.549677	N/A
169018		1.48475	0.543751	44.5	41.5	58.5	59.5	49	46	9	6.5	17.5	15	-2.5	1.5	11	4.66667	0.0455696	0.0449827	0.0823529	0.0689655	N/A	0.00867052	0.0576351	0.038818	0.371446	1.09833
169009		0.631709	0.251404	91	86	88	87	136	140.5	54.5	51	48.5	47	86.5	94.5	51.3333	76	0.275949	0.352941	0.228235	0.216092	0.594502	0.546243	0.285709	0.452279	0.220235	0.455388
169142		0.157538	0.150428	37	35.5	42.5	43	66	57	1	0.5	4.5	2	16	12	2	10	0.00506329	0.00346021	0.0211765	0.0091954	0.109966	0.0693642	0.00989999	0.0628417	0.989754	0.806801
169295		1.32565	0.120384	107	108	125.5	100	92.5	106	71	73	84.5	59.5	44.5	64.5	76.1667	56.1667	0.359494	0.50519	0.397647	0.273563	0.305842	0.372832	0.420777	0.317413	0.179554	0.159527
169370		0.0930877	N/A	37	35.5	40.5	47	44	39.5	0.5	0.5	-1	7	-6.5	-6	0	-1.83333	0.00253165	0.00346021	N/A	0.0321839	N/A	N/A	0.00299593	0.0321839	0.219162	N/A
168995		0.582857	0.206054	440.5	192.5	426	389	647.5	528	404.5	156.5	387.5	347.5	599	482	316.167	476.167	2.0481	1.08304	1.82353	1.5977	4.11684	2.78613	1.65156	2.83356	0.305765	0.444755
168976		0.862013	0.464327	65	58	73.5	82	65	84.5	28.5	22.5	36	40.5	18.5	40	29	33	0.144304	0.155709	0.169412	0.186207	0.127148	0.231214	0.156475	0.181523	0.0803418	0.287517
169016		1.07909	N/A	70.5	56.5	82.5	78	44.5	43	34	21.5	42.5	35	-3	-1	32.6667	10.3333	0.172152	0.148789	0.2	0.16092	N/A	N/A	0.173647	0.16092	0.147646	N/A
169154		0.566361	N/A	39	38.5	43	52.5	47	44	3	4	5	8.5	-3.5	-3.5	4	0.5	0.0151899	0.0276817	0.0235294	0.0390805	N/A	N/A	0.0221336	0.0390805	0.287426	N/A
169050		0.340204	0.186202	334	185	246	295.5	508	1090.5	298	150	206	252.5	456.5	1044.5	218	584.5	1.50886	1.03806	0.969412	1.16092	3.13746	6.03757	1.17211	3.44532	0.250528	0.71194
169372		N/A	N/A	37.5	35.5	39	39.5	44	49	1	0.5	1.5	0	-2.5	-1.5	1	-1.33333	0.00506329	0.00346021	0.00705882	N/A	N/A	N/A	0.00519411	N/A	0.347099	N/A
169133		1.59341	0.27913	39.5	40.5	44.5	44.5	50	51.5	3.5	5	8	4.5	1	5	5.5	3.5	0.0177215	0.0346021	0.0376471	0.0206897	0.00687285	0.0289017	0.0299902	0.0188214	0.357901	0.591488
169339		0.341176	N/A	36.5	35.5	39	41.5	43.5	41.5	0	0	0.5	1.5	-1	-5	0.166667	-1.5	N/A	N/A	0.00235294	0.00689655	N/A	N/A	0.00235294	0.00689655	N/A	N/A
169148	mmu-miR-5130	0.546299	0.444419	38.5	38	41.5	45	48.5	54	3	2	2	4.5	0.5	8	2.33333	4.33333	0.0151899	0.0138408	0.00941176	0.0206897	0.00343643	0.0462428	0.0128142	0.0234563	0.235894	0.91817
168865		0.840344	0.689813	39	38.5	42	45.5	49	51	2.5	3	4	6.5	-2.5	2	3.16667	2	0.0126582	0.0207612	0.0188235	0.0298851	N/A	0.0115607	0.0174143	0.0207229	0.242979	0.625265
169352	mmu-miR-5101	1.65184	0.25972	50	48.5	65.5	58	59.5	54.5	13.5	9.5	29	17.5	7.5	5.5	17.3333	10.1667	0.0683544	0.0657439	0.136471	0.0804598	0.0515464	0.0317919	0.0901897	0.0545994	0.444638	0.448305
169397		0.436885	0.0733922	50.5	57.5	51	70.5	95.5	77	14	19.5	14	31	42	33	15.8333	35.3333	0.0708861	0.134948	0.0658824	0.142529	0.28866	0.190751	0.0905722	0.207313	0.425208	0.359167
168566	mmu-miR-5625-3p	1.11021	0.762856	43.5	44	59	56.5	51	53	8.5	6	18	15	5	8.5	10.8333	9.5	0.043038	0.0415225	0.0847059	0.0689655	0.0343643	0.0491329	0.0564221	0.0508209	0.434336	0.341636
169405		0.269497	0.111706	166.5	82.5	192.5	177.5	452.5	561	131	48.5	153	135.5	403	516.5	110.833	351.667	0.663291	0.33564	0.72	0.622989	2.76976	2.98555	0.572977	2.1261	0.36212	0.614363
169300	mmu-miR-1231-5p	0.462954	N/A	38	35.5	44.5	45.5	46	44.5	3	0.5	3.5	5.5	-3.5	-2.5	2.33333	-0.166667	0.0151899	0.00346021	0.0164706	0.0252874	N/A	N/A	0.0117069	0.0252874	0.612501	N/A
168554		0.54552	N/A	38.5	36.5	39.5	46.5	47.5	44.5	2.5	1.5	1.5	4	-2	-2	1.83333	0	0.0126582	0.0103806	0.00705882	0.0183908	N/A	N/A	0.0100326	0.0183908	0.280674	N/A
168780	mmu-miR-3969	N/A	N/A	36.5	36	39	40	40.5	41	0.5	1	0	-3	-8.5	-1.5	0.5	-4.33333	0.00253165	0.00692042	N/A	N/A	N/A	N/A	0.00472603	N/A	0.656646	N/A
46210	mmu-miR-1249-3p	0.528119	0.0877854	70	64.5	60.5	87.5	90	119.5	32.5	29	26	47	41.5	73	29.1667	53.8333	0.164557	0.200692	0.122353	0.216092	0.285223	0.421965	0.162534	0.30776	0.241234	0.34043
42543		0.31814	0.112102	41	39.5	39	45.5	62	58.5	3.5	3	4.5	4.5	12.5	14	3.66667	10.3333	0.0177215	0.0207612	0.0211765	0.0206897	0.0859107	0.0809249	0.0198864	0.0625084	0.0948543	0.580751
17431	mghv-miR-M1-8	2.39752	0.0137049	648.5	464.5	463.5	347.5	176.5	230.5	610	429	427.5	307	130	183.5	488.833	206.833	3.08861	2.96886	2.01176	1.41149	0.893471	1.06069	2.68974	1.12189	0.219423	0.235654
42923	mmu-miR-30c-5p	1.34252	0.37688	4525	2470	3410.5	2603.5	3234.5	1364.5	4487	2434.5	3375.5	2564.5	3186.5	1317	3432.33	2356	22.719	16.8478	15.8847	11.7908	21.9003	7.61272	18.4838	13.768	0.200134	0.533569
11231	mmu-miR-345-5p	0.789909	0.241822	145.5	120	169.5	154	172.5	192	107	85	134	113.5	126	145.5	108.667	128.333	0.541772	0.588235	0.630588	0.521839	0.865979	0.84104	0.586865	0.742953	0.0756969	0.258288
42633		0.712009	0.0608726	48	44.5	44	54.5	54.5	63.5	10	9	9	15	9.5	14.5	9.33333	13	0.0506329	0.0622837	0.0423529	0.0689655	0.0652921	0.083815	0.0517565	0.0726909	0.19346	0.134918
42808	mmu-miR-874-3p	0.524867	0.191578	56.5	63.5	54	70.5	77	106.5	16.5	28.5	19	31	31	60.5	21.3333	40.8333	0.0835443	0.197232	0.0894118	0.142529	0.213058	0.349711	0.123396	0.235099	0.518745	0.448045
45775		0.446767	0.35306	44	39	40	44	62.5	55	6.5	3	5	4	17	6.5	4.83333	9.16667	0.0329114	0.0207612	0.0235294	0.0183908	0.116838	0.0375723	0.025734	0.0576005	0.247455	0.906075
42967		0.681664	0.0589427	41	39.5	39.5	45.5	52.5	53	4.5	3.5	4.5	6.5	6	5	4.16667	5.83333	0.0227848	0.0242215	0.0211765	0.0298851	0.0412371	0.0289017	0.0227276	0.0333413	0.0670242	0.20562
42518	mmu-miR-465b-5p	1.09434	0.616398	232.5	230	262.5	327	179.5	199	195.5	194.5	227.5	288.5	132.5	151.5	205.833	190.833	0.989873	1.34602	1.07059	1.32644	0.910653	0.875723	1.13549	1.0376	0.164452	0.241658
17810	mmu-miR-29b-1-5p	0.546629	0.082827	54.5	53.5	56	68.5	85.5	77	18	18	21	30	38	30.5	19	32.8333	0.0911392	0.124567	0.0988235	0.137931	0.261168	0.176301	0.104843	0.1918	0.166995	0.328799
17353		0.642505	0.409615	40	38.5	39.5	44.5	55.5	52.5	1.5	3.5	5	4.5	7	3	3.33333	4.83333	0.00759494	0.0242215	0.0235294	0.0206897	0.04811	0.017341	0.0184486	0.0287136	0.509844	0.587911
42584		0.740793	0.093215	49	45.5	47.5	54	61.5	62	12.5	10	12.5	14.5	14	16.5	11.6667	15	0.0632911	0.0692042	0.0588235	0.0666667	0.0962199	0.0953757	0.0637729	0.0860874	0.0816499	0.195431
42446		0.546542	0.321713	105	83.5	76	83	179.5	131	67.5	48.5	40.5	42.5	132	84	52.1667	86.1667	0.341772	0.33564	0.190588	0.195402	0.907216	0.485549	0.289334	0.529389	0.295752	0.676112
42608		0.690325	0.352524	43.5	43	41	47	60.5	55.5	6.5	7.5	5.5	7	11.5	8.5	6.5	9	0.0329114	0.0519031	0.0258824	0.0321839	0.0790378	0.0491329	0.036899	0.0534516	0.364804	0.443834
46434	mcmv-miR-m59-1	0.581233	0.327243	44.5	37.5	39	42	53	50.5	4.5	2	3.5	3	7.5	4.5	3.33333	5	0.0227848	0.0138408	0.0164706	0.0137931	0.0515464	0.0260116	0.0176987	0.0304504	0.259721	0.632639
10975	mmu-miR-182-5p	0.564841	0.524651	137	44.5	58	51	152	114	97.5	9.5	22.5	8.5	108.5	68	43.1667	61.6667	0.493671	0.0657439	0.105882	0.0390805	0.745704	0.393064	0.221766	0.392616	1.06568	0.899892
17437		1.59705	0.441758	40.5	40	38.5	44.5	49	46	2	4.5	3.5	3	1.5	-0.5	3.33333	1.33333	0.0101266	0.0311419	0.0164706	0.0137931	0.0103093	N/A	0.0192463	0.0120512	0.56006	0.204414
19601	mmu-miR-211-5p	0.424281	0.0721176	53	54	49.5	68.5	85	85.5	14	18	14	25.5	38.5	40.5	15.3333	34.8333	0.0708861	0.124567	0.0658824	0.117241	0.264605	0.234104	0.087112	0.205317	0.373471	0.378854
46356		1.07751	N/A	37.5	37.5	38	41	46	48.5	-1.5	1	2.5	-0.5	-1	1.5	0.666667	0	N/A	0.00692042	0.0117647	N/A	N/A	0.00867052	0.00934256	0.00867052	0.366648	N/A
33596	mmu-miR-126-5p	1.42936	0.692435	337	135	150	427	60.5	54.5	301	99	115.5	388	13.5	8.5	171.833	136.667	1.52405	0.685121	0.543529	1.78391	0.0927835	0.0491329	0.917567	0.641941	0.577593	1.54097
29190	mmu-miR-708-5p	3.41222	0.107079	327.5	106	212.5	157.5	78	57	290	70.5	177.5	116	30.5	13	179.333	53.1667	1.46835	0.487889	0.835294	0.533333	0.209622	0.0751445	0.930513	0.2727	0.534243	0.86365
33116		1.02212	0.95695	220.5	280.5	149.5	221	166.5	292.5	182	244.5	114.5	180.5	119	248.5	180.333	182.667	0.921519	1.69204	0.538824	0.829885	0.817869	1.43642	1.05079	1.02806	0.558984	0.344048
14962		0.531661	0.0999761	38	39.5	38	46.5	53	49.5	1	3.5	3	6	4.5	4	2.5	4.83333	0.00506329	0.0242215	0.0141176	0.0275862	0.0309278	0.0231214	0.0144675	0.0272118	0.662443	0.143933
17946	mmu-miR-192-3p	1.30228	N/A	37	37	38.5	39.5	49	43	0	1.5	3.5	-1.5	1.5	-2	1.66667	-0.666667	N/A	0.0103806	0.0164706	N/A	0.0103093	N/A	0.0134256	0.0103093	0.320749	N/A
42709	mmu-miR-743b-5p	1.17131	0.615397	63	64.5	83.5	88.5	71	58	26	29.5	48.5	50	24	15	34.6667	29.6667	0.131646	0.204152	0.228235	0.229885	0.164948	0.0867052	0.188011	0.160513	0.267416	0.446649
17563		0.821018	0.818233	38.5	39	39	43	51.5	50	2.5	3	4	2	7.5	0.5	3.16667	3.33333	0.0126582	0.0207612	0.0188235	0.0091954	0.0515464	0.00289017	0.0174143	0.0212107	0.242979	1.24749
17623		0.563585	0.092356	41.5	42	39.5	48	51.5	53	2	5.5	4.5	9	6	7	4	7.33333	0.0101266	0.0380623	0.0211765	0.0413793	0.0412371	0.0404624	0.0231218	0.0410263	0.608477	0.012028
17465	mmu-miR-678	1.03316	0.78572	156.5	141.5	150	188	128.5	143	118.5	104.5	115	148.5	85	93	112.667	108.833	0.6	0.723183	0.541176	0.682759	0.584192	0.537572	0.621453	0.601508	0.149457	0.123233
42456	mmu-miR-598-3p	0.661425	0.00806787	42	41	40	47.5	51	47	4.5	4	5	8	5.5	-4.5	4.5	3	0.0227848	0.0276817	0.0235294	0.0367816	0.0378007	N/A	0.0246653	0.0372911	0.106978	0.0193235
11121		0.964707	0.954769	38	41	38	42.5	46	50	0.5	3.5	3	3	-2.5	2.5	2.33333	1	0.00253165	0.0242215	0.0141176	0.0137931	N/A	0.0144509	0.0136236	0.014122	0.796658	0.0329351
46929		0.328307	0.0371782	45	40	38.5	50.5	60	61	7	4.5	3.5	11.5	16.5	15	5	14.3333	0.035443	0.0311419	0.0164706	0.0528736	0.113402	0.0867052	0.0276852	0.0843269	0.359303	0.359722
42663		0.173092	0.352046	40.5	35	38	41.5	76.5	62	3.5	0	3.5	2	30	14	2.33333	15.3333	0.0177215	N/A	0.0164706	0.0091954	0.206186	0.0809249	0.0170961	0.0987686	0.0517395	1.00943
42883	mmu-miR-883b-3p	0.549238	0.154498	39.5	38.5	37.5	45	50	47	1	3.5	2.5	4.5	4.5	4	2.33333	4.33333	0.00506329	0.0242215	0.0117647	0.0206897	0.0309278	0.0231214	0.0136832	0.024913	0.710516	0.21471
10988	mmu-miR-194-5p	0.746581	0.564452	98.5	56.5	80	72	121.5	85	60	21	45	31	74	40.5	42	48.5	0.303797	0.145329	0.211765	0.142529	0.508591	0.234104	0.220297	0.295075	0.361231	0.645584
14854		1.64066	N/A	37	35.5	36.5	40.5	45.5	40.5	-0.5	1.5	1	1	-2	-5.5	0.666667	-2.16667	N/A	0.0103806	0.00470588	0.0045977	N/A	N/A	0.00754325	0.0045977	0.531952	N/A
42816	mmu-miR-700-3p	3.07707	0.0706258	46	39.5	40	41	50	44	7.5	4.5	5	0	2.5	0.5	5.66667	1	0.0379747	0.0311419	0.0235294	N/A	0.0171821	0.00289017	0.030882	0.0100362	0.233992	1.00695
32946	mmu-miR-3107-5p/mmu-miR-486-5p	2.83392	0.0133647	689.5	371	570	374.5	134	173	652	335.5	535.5	332.5	88	128	507.667	182.833	3.30127	2.3218	2.52	1.52874	0.604811	0.739884	2.71436	0.95781	0.190782	0.521008
46322	mmu-miR-669g	1.31835	0.713675	46	61.5	41.5	59.5	59	54	8	25.5	6.5	16.5	12.5	4.5	13.3333	11.1667	0.0405063	0.176471	0.0305882	0.0758621	0.0859107	0.0260116	0.0825217	0.0625948	0.987778	0.512469
46698		0.371744	0.0146475	96	63.5	83.5	206	114	165	56.5	28	48	163.5	65.5	120.5	44.1667	116.5	0.286076	0.193772	0.225882	0.751724	0.450172	0.696532	0.235243	0.632809	0.199193	0.253723
46735		0.532667	0.116862	41.5	38.5	38	47	51.5	50	2	2.5	2.5	3.5	5	4	2.33333	4.16667	0.0101266	0.017301	0.0117647	0.016092	0.0343643	0.0231214	0.0130641	0.0245259	0.28778	0.375798
46479		0.5676	0.0479421	70.5	72	68	97	106.5	99	33.5	36	33	58.5	60.5	56.5	34.1667	58.5	0.16962	0.249135	0.155294	0.268966	0.415808	0.32659	0.19135	0.337121	0.264194	0.219462
28979	mmu-miR-670-5p	0.610451	0.165853	46.5	43	39.5	53.5	59.5	55	8.5	7.5	4.5	12	12.5	8.5	6.83333	11	0.043038	0.0519031	0.0211765	0.0551724	0.0859107	0.0491329	0.0387059	0.0634053	0.408589	0.311058
31076		0.384673	0.046784	62.5	51	49	73	89	99	23.5	15.5	14	32.5	42.5	55	17.6667	43.3333	0.118987	0.107266	0.0658824	0.149425	0.292096	0.317919	0.0973787	0.253147	0.286501	0.358482
42557		0.346364	0.164353	39	39.5	38	45	54	45.5	1	3	3.5	5	8.5	-1.5	2.5	4	0.00506329	0.0207612	0.0164706	0.0229885	0.0584192	N/A	0.0140984	0.0407039	0.575484	0.615502
27537		0.609533	0.129882	98	105	94	121.5	140.5	170	60.5	68.5	59	82.5	93.5	123.5	62.6667	99.8333	0.306329	0.474048	0.277647	0.37931	0.642612	0.713873	0.352675	0.578598	0.300805	0.304577
42631	mmu-miR-186-3p	0.736949	0.44503	92	140	94	138.5	161.5	134	53	103.5	59	99	111.5	85	71.8333	98.5	0.268354	0.716263	0.277647	0.455172	0.766323	0.491329	0.420755	0.570942	0.608335	0.298048
17525	mmu-miR-682	2.066	0.162836	45	39.5	46	48	46	50	8	4	11	8.5	1.5	1.5	7.66667	3.83333	0.0405063	0.0276817	0.0517647	0.0390805	0.0103093	0.00867052	0.0399842	0.0193534	0.301369	0.883759
11225	mmu-miR-322-3p	0.530964	0.161365	40	38.5	40.5	50.5	48.5	48.5	2.5	2.5	5.5	11	5	3.5	3.5	6.5	0.0126582	0.017301	0.0258824	0.0505747	0.0343643	0.0202312	0.0186139	0.0350567	0.360435	0.433115
42553	mmu-miR-216a-5p	0.416186	0.0908479	47	46.5	48	54.5	70.5	71	8	10	13	15	27	27	10.3333	23	0.0405063	0.0692042	0.0611765	0.0689655	0.185567	0.156069	0.0569623	0.136867	0.259922	0.442955
42546	mmu-miR-511-5p	0.376625	0.270034	39.5	38	38	45	53	45	3	2	2.5	3	8.5	-2	2.5	3.16667	0.0151899	0.0138408	0.0117647	0.0137931	0.0584192	N/A	0.0135985	0.0361062	0.126882	0.873963
42544		0.129903	0.139357	49.5	44	42.5	47.5	143.5	134	12	8.5	8	7.5	97.5	87.5	9.5	64.1667	0.0607595	0.0588235	0.0376471	0.0344828	0.670103	0.50578	0.05241	0.403455	0.244642	0.817769
11253	mmu-miR-467d-3p	1.88797	0.103783	76.5	67	70.5	80	59.5	53	40	31.5	36.5	40	13	7	36	20	0.202532	0.217993	0.171765	0.183908	0.0893471	0.0404624	0.19743	0.104573	0.119195	0.697361
42595	mmu-miR-291a-3p	0.616306	0.417774	41.5	41	38	44.5	55.5	51	4.5	5	3	4	10	5	4.16667	6.33333	0.0227848	0.0346021	0.0141176	0.0183908	0.0687285	0.0289017	0.0238348	0.0386737	0.431406	0.686604
32891		0.278083	0.146287	45	41.5	44	48	78.5	75.5	7.5	6	9	7	33	31	7.5	23.6667	0.0379747	0.0415225	0.0423529	0.0321839	0.226804	0.179191	0.0406167	0.14606	0.057253	0.694593
42763		0.545438	0.209973	104.5	76	83	93	123	180.5	67	40.5	47.5	51.5	79	132.5	51.6667	87.6667	0.339241	0.280277	0.223529	0.236782	0.542955	0.765896	0.281016	0.515211	0.205893	0.515606
11249	mmu-miR-463-5p	0.580264	0.603594	40.5	37.5	38.5	43	58.5	46	4	2	3.5	2	10.5	1	3.16667	4.5	0.0202532	0.0138408	0.0164706	0.0091954	0.0721649	0.00578035	0.0168549	0.0290469	0.191244	1.2869
11245	mmu-miR-433-5p	0.770488	0.535328	263	247	248	598.5	180	248.5	225	211.5	212.5	558	133	207	216.333	299.333	1.13924	1.46367	1	2.56552	0.914089	1.19653	1.20097	1.55871	0.198105	0.566673
42836	mmu-miR-302c-5p	1.02059	0.926296	42.5	38.5	42	47	51.5	49.5	5.5	2.5	7	6.5	3	4.5	5	4.66667	0.0278481	0.017301	0.0329412	0.0298851	0.0206186	0.0260116	0.0260301	0.0255051	0.306452	0.182472
31867	mmu-miR-145-3p	2.0364	0.0256871	363	235.5	443	299	142.5	152	325.5	199.5	407.5	257	91.5	107	310.833	151.833	1.6481	1.38062	1.91765	1.18161	0.628866	0.618497	1.64879	0.809657	0.162854	0.397898
27821	spike_control_v2_26	0.550904	0.11674	46.5	43	43	53.5	61	59	7.5	7	7	11.5	15	10.5	7.16667	12.3333	0.0379747	0.0484429	0.0329412	0.0528736	0.103093	0.0606936	0.0397863	0.07222	0.198763	0.374149
27291	spike_control_v2_22	0.801943	0.438397	318	244	308	276	400	333	279	208.5	272	232.5	353	287.5	253.167	291	1.41266	1.44291	1.28	1.06897	2.42612	1.66185	1.37852	1.71898	0.0628589	0.395803
146165		0.721925	0.221194	103	93	94	106.5	118	147	62.5	57	58.5	67	69	101	59.3333	79	0.316456	0.394464	0.275294	0.308046	0.474227	0.583815	0.328738	0.455363	0.184119	0.30492
146130	mmu-miR-1946a	1.58799	0.48255	60.5	51	48.5	64	47	45.5	20.5	15	13.5	23.5	-3	1	16.3333	7.16667	0.103797	0.103806	0.0635294	0.108046	N/A	0.00578035	0.0903777	0.0569132	0.257268	1.27058
145996		0.721762	0.237673	282.5	302	319	466.5	257	513	245.5	264.5	284	424.5	211	468.5	264.667	368	1.24304	1.83045	1.33647	1.95172	1.45017	2.70809	1.46999	2.03666	0.214728	0.310924
146119	mmu-miR-1982.1-3p	0.547745	0.123879	42.5	41	40.5	48.5	58.5	54	4.5	4.5	6	7.5	10.5	7.5	5	8.5	0.0227848	0.0311419	0.0282353	0.0344828	0.0721649	0.0433526	0.0273873	0.0500001	0.15491	0.394019
13367	spike_control_v2_3	0.799517	0.643124	86	65.5	71	64.5	111.5	84.5	45	30	36	23.5	64.5	35.5	37	41.1667	0.227848	0.207612	0.169412	0.108046	0.443299	0.205202	0.201624	0.252182	0.147179	0.684003
146012	mmu-miR-1949	1.87173	0.149912	289	123	174.5	116.5	115	143.5	252	87.5	140	76.5	68.5	92.5	159.833	79.1667	1.27595	0.605536	0.658824	0.351724	0.47079	0.534682	0.84677	0.452399	0.440066	0.205251
146210		1.17293	0.302834	127	102.5	117	127.5	108.5	89.5	90	66.5	82	87.5	63	47.5	79.5	66	0.455696	0.460208	0.385882	0.402299	0.43299	0.274566	0.433929	0.369952	0.0960307	0.227109
146096		1.34513	0.600904	40	41	38	42	46.5	45	2.5	4.5	2.5	3	2	-0.5	3.16667	1.5	0.0126582	0.0311419	0.0117647	0.0137931	0.0137457	N/A	0.0185216	0.0137694	0.590586	0.0024341
13186	spike_control_v2_2	0.656859	0.255183	79	67.5	64	74.5	101.5	95.5	40.5	31	28	34.5	57	50	33.1667	47.1667	0.205063	0.214533	0.131765	0.158621	0.391753	0.289017	0.183787	0.279797	0.246485	0.417586
146223		0.830542	0.30423	61.5	53.5	58	66	70	67.5	25	16.5	23	25.5	26	21.5	21.5	24.3333	0.126582	0.114187	0.108235	0.117241	0.178694	0.124277	0.116335	0.140071	0.0804591	0.240115
146151		1.08071	0.846219	40	38.5	38.5	43.5	45.5	45.5	1.5	3	3.5	3.5	-0.5	2	2.66667	1.66667	0.00759494	0.0207612	0.0164706	0.016092	N/A	0.0115607	0.0149423	0.0138263	0.449389	0.231738
145868		0.760969	0.796315	37	36.5	36	41	48	41.5	0	1.5	1.5	0.5	3	-3.5	1	0	N/A	0.0103806	0.00705882	0.00229885	0.0206186	N/A	0.00871972	0.0114587	0.269374	1.13049
146173		0.352259	0.22639	42	40	38	43	58	53.5	3.5	3.5	3	3	14	8.5	3.33333	8.5	0.0177215	0.0242215	0.0141176	0.0137931	0.0962199	0.0491329	0.0186869	0.0530487	0.274022	0.779524
29544	spike_control_v2_44	0.669017	0.401667	200.5	145.5	187.5	129	304	257.5	161	110	152.5	88.5	261	212.5	141.167	187.333	0.81519	0.761246	0.717647	0.406897	1.79381	1.22832	0.764694	1.14301	0.0638984	0.610128
17932		0.600026	0.196187	51.5	49.5	47.5	55	70.5	69	14	13.5	12	15	25	22	13.1667	20.6667	0.0708861	0.0934256	0.0564706	0.0689655	0.171821	0.127168	0.0735941	0.122651	0.253087	0.420512
146018	mmu-miR-1933-5p	0.784169	0.156317	37	36.5	37.5	43	47	40.5	0	1.5	2	2.5	2	-5	1.16667	-0.166667	N/A	0.0103806	0.00941176	0.0114943	0.0137457	N/A	0.00989619	0.01262	0.0692272	0.126151
146155	mmu-miR-2137	0.285702	0.185393	320.5	266	216.5	285	683.5	1445.5	284.5	230.5	181.5	245	637.5	1402.5	232.167	761.667	1.44051	1.59516	0.854118	1.12644	4.38144	8.10694	1.29659	4.53827	0.301497	0.769652
146047	mmu-miR-1962	1.15062	0.78955	40.5	41.5	55	50.5	53	53.5	3	6.5	20	9	5.5	9.5	9.83333	8	0.0151899	0.0449827	0.0941176	0.0413793	0.0378007	0.0549133	0.0514301	0.0446978	0.774973	0.201935
146136		1.53229	0.26048	52.5	47.5	55	63	52.5	56	16.5	11.5	19.5	20.5	2.5	9.5	15.8333	10.8333	0.0835443	0.0795848	0.0917647	0.0942529	0.0171821	0.0549133	0.0849646	0.0554494	0.0731238	0.695015
145852	mmu-miR-210-3p	0.750247	0.531032	222.5	110.5	188.5	124.5	197	310	184.5	75.5	153	81.5	146	263.5	137.667	163.667	0.934177	0.522491	0.72	0.374713	1.00344	1.52312	0.725556	0.96709	0.283781	0.594636
145644		0.459196	0.0961199	51.5	43	47	59.5	64.5	76	12	7.5	11	15.5	16.5	30	10.1667	20.6667	0.0607595	0.0519031	0.0517647	0.0712644	0.113402	0.17341	0.0548091	0.119359	0.0940291	0.430072
145742		0.322937	0.245084	54	72	64	56.5	180.5	131	18.5	35.5	29.5	17	133	84.5	27.8333	78.1667	0.0936709	0.245675	0.138824	0.0781609	0.914089	0.488439	0.15939	0.493563	0.489749	0.846878
145928		0.818364	0.176818	1717.5	1412	1463	1960	1717	1770.5	1677.5	1376	1427.5	1919	1665.5	1722	1493.67	1768.83	8.49367	9.52249	6.71765	8.82299	11.4467	9.95376	8.2446	10.0745	0.172102	0.13063
145915		0.366373	0.123108	54	49.5	42.5	63	90.5	80	15.5	13.5	7	21.5	43	28.5	12	31	0.078481	0.0934256	0.0329412	0.0988506	0.295533	0.16474	0.0682826	0.186374	0.461399	0.537144
145750		0.727756	0.630308	48	47	39.5	48	65.5	53.5	9.5	11.5	5	8.5	19.5	6	8.66667	11.3333	0.0481013	0.0795848	0.0235294	0.0390805	0.134021	0.0346821	0.0504052	0.0692611	0.557455	0.810362
145981		0.334079	0.171464	41.5	41.5	38	45.5	65.5	62	3.5	5.5	3	4.5	16.5	13	4	11.3333	0.0177215	0.0380623	0.0141176	0.0206897	0.113402	0.0751445	0.0233005	0.0697454	0.554086	0.668021
145634	mmu-miR-132-5p	0.603945	0.165461	49.5	45	42.5	51	59.5	65	11	10	7.5	11.5	14.5	19.5	9.5	15.1667	0.0556962	0.0692042	0.0352941	0.0528736	0.0996564	0.112717	0.0533982	0.0884156	0.319701	0.35588
145847		0.371934	0.0384499	47.5	45	48	60	76	75	9.5	9.5	13.5	20.5	27.5	33.5	10.8333	27.1667	0.0481013	0.0657439	0.0635294	0.0942529	0.189003	0.193642	0.0591249	0.158966	0.16255	0.35285
147954		0.532199	0.128198	40	38	37.5	43	51	43.5	2.5	2.5	2	4	4.5	-2	2.33333	2.16667	0.0126582	0.017301	0.00941176	0.0183908	0.0309278	N/A	0.0131237	0.0246593	0.302139	0.3595
147902		0.810766	0.751706	42.5	41	38.5	41	53	43	4	4.5	3	2	6.5	-5	3.83333	1.16667	0.0202532	0.0311419	0.0141176	0.0091954	0.0446735	N/A	0.0218376	0.0269345	0.394824	0.931402
147994	mmu-miR-669d-5p	1.33543	0.0823273	290.5	231	293.5	302	180	174	252	195	258.5	261.5	136	128	235.167	175.167	1.27595	1.34948	1.21647	1.2023	0.934708	0.739884	1.28063	0.958964	0.052028	0.242094
147751		0.471268	0.0822828	75.5	74.5	78	97	121.5	150.5	36.5	38.5	43.5	57	76.5	104.5	39.5	79.3333	0.18481	0.266436	0.204706	0.262069	0.525773	0.604046	0.218651	0.463963	0.194658	0.386177
147825		0.531227	0.17118	126	124	103.5	128	202.5	239.5	88.5	87	68.5	88	156	191.5	81.3333	145.167	0.448101	0.602076	0.322353	0.404598	1.07216	1.10694	0.45751	0.861233	0.30622	0.45962
147979		0.759641	0.664671	38.5	39.5	37.5	43	48.5	53.5	0.5	3.5	2.5	2.5	1.5	5	2.16667	3	0.00253165	0.0242215	0.0117647	0.0114943	0.0103093	0.0289017	0.0128393	0.0169018	0.847771	0.615863
147532		0.12569	0.1479	120.5	148.5	92.5	131	668.5	1243	81	112.5	57.5	91.5	623	1195	83.6667	636.5	0.410127	0.778547	0.270588	0.42069	4.28179	6.90751	0.486421	3.87	0.539519	0.843143
147808		0.711183	0.559184	37	36.5	37	43.5	47.5	44	-1	1	2	3.5	1	-2.5	0.666667	0.666667	N/A	0.00692042	0.00941176	0.016092	0.00687285	N/A	0.00816609	0.0114824	0.215727	0.567729
147540		1.82203	0.318184	36.5	39.5	38	43	50	41.5	-0.5	4	3	2	2	-3.5	2.16667	0.166667	N/A	0.0276817	0.0141176	0.0091954	0.0137457	N/A	0.0208997	0.0114706	0.458917	0.280505
147828		0.541052	0.610985	38.5	37.5	38.5	43.5	49.5	53.5	0	1.5	3.5	3.5	0.5	9.5	1.66667	4.5	N/A	0.0103806	0.0164706	0.016092	0.00343643	0.0549133	0.0134256	0.0248139	0.320749	1.081
147878		0.509071	0.232533	66.5	80.5	57.5	72	118.5	125.5	29.5	45	21.5	31.5	71	81.5	32	61.3333	0.149367	0.311419	0.101176	0.144828	0.487973	0.471098	0.187321	0.367966	0.587975	0.525667
147564		0.958544	0.907564	37	38	37	43.5	48	43.5	0	2	1.5	2.5	1.5	-2.5	1.16667	0.5	N/A	0.0138408	0.00705882	0.0114943	0.0103093	N/A	0.0104498	0.0109018	0.458917	0.0768594
147614		0.828029	0.423847	150	184.5	175.5	269	151.5	215	112	148.5	140.5	227	102	169.5	133.667	166.167	0.567089	1.02768	0.661176	1.04368	0.701031	0.979769	0.751982	0.908159	0.323616	0.200628
147822		0.446998	N/A	38.5	37.5	36	44.5	44.5	44.5	2.5	1.5	1	4.5	-2.5	-3	1.66667	-0.333333	0.0126582	0.0103806	0.00470588	0.0206897	N/A	N/A	0.00924824	0.0206897	0.442822	N/A
147780		0.535914	0.103119	41.5	36.5	37	46	50.5	44	3	0	2	5.5	3	0	1.66667	2.83333	0.0151899	N/A	0.00941176	0.0252874	0.0206186	N/A	0.0123008	0.022953	0.332152	0.143831
148351		0.598773	0.0649912	45.5	39	40.5	46.5	53.5	57	6.5	3	5.5	7	7.5	8.5	5	7.66667	0.0329114	0.0207612	0.0258824	0.0321839	0.0515464	0.0491329	0.0265183	0.0442877	0.230029	0.238248
148597		1.6594	0.228143	162	163	174.5	213.5	90.5	84	123.5	127.5	139.5	174	43.5	35.5	130.167	84.3333	0.625316	0.882353	0.656471	0.8	0.298969	0.205202	0.72138	0.434724	0.194453	0.735625
147511		1.78074	0.111027	62.5	51	56	62.5	59.5	57.5	24.5	14.5	20	22	5	7.5	19.6667	11.5	0.124051	0.100346	0.0941176	0.101149	0.0343643	0.0433526	0.106171	0.0596221	0.148759	0.607886
148454		0.666681	0.172159	42	38	37	43	52	47	2	2.5	2	4	2	4	2.16667	3.33333	0.0101266	0.017301	0.00941176	0.0183908	0.0137457	0.0231214	0.0122798	0.0184193	0.355314	0.254511
147486	mmu-miR-421-5p	0.426953	0.0162143	40	38	37.5	44.5	51	52.5	2.5	2.5	2.5	6	6	5	2.5	5.66667	0.0126582	0.017301	0.0117647	0.0275862	0.0412371	0.0289017	0.013908	0.032575	0.213707	0.23117
148282		0.425668	0.0991291	78.5	77	71	94	136.5	168	41.5	41	36	55	89	120	39.5	88	0.210127	0.283737	0.169412	0.252874	0.611684	0.693642	0.221092	0.5194	0.26209	0.451344
147949	mmu-miR-101b-5p	0.481599	0.499501	39.5	37	39.5	41.5	50.5	45	0.5	1	4.5	1	5.5	-2	2	1.5	0.00253165	0.00692042	0.0211765	0.0045977	0.0378007	N/A	0.0102095	0.0211992	0.954783	1.1075
148039		0.884146	N/A	39.5	37.5	36	41	44	45	2	0.5	1	1.5	-2.5	-2	1.16667	-1	0.0101266	0.00346021	0.00470588	0.00689655	N/A	N/A	0.00609756	0.00689655	0.58128	N/A
148601		0.709715	0.419396	36	38	36.5	42.5	49.5	46	0.5	2	2.5	3	2.5	1.5	1.66667	2.33333	0.00253165	0.0138408	0.0117647	0.0137931	0.0171821	0.00867052	0.00937906	0.0132153	0.641877	0.324256
148471		1.13583	0.278419	51	46.5	47	51	56	57.5	13	10.5	12.5	10.5	9	11	12	10.1667	0.0658228	0.0726644	0.0588235	0.0482759	0.0618557	0.0635838	0.0657702	0.0579051	0.105223	0.144786
147638		0.635201	0.628973	43.5	40.5	38.5	42	49.5	59.5	5.5	4	3	2	2	15	4.16667	6.33333	0.0278481	0.0276817	0.0141176	0.0091954	0.0137457	0.0867052	0.0232158	0.0365488	0.33941	1.19009
147600		0.255579	0.0788601	71.5	70.5	67	103	172	233.5	35	35	32	64	124	187.5	34	125.167	0.177215	0.242215	0.150588	0.294253	0.852234	1.08382	0.190006	0.743434	0.248062	0.545939
147707		5.36013	0.118425	38	39	37.5	42.5	47.5	43.5	2	3.5	2.5	0.5	0.5	-0.5	2.66667	0.166667	0.0101266	0.0242215	0.0117647	0.00229885	0.00343643	N/A	0.0153709	0.00286764	0.501495	0.280505
148371		0.925716	0.860882	42.5	48.5	45	51.5	54.5	61	6	13	10	9.5	6.5	16	9.66667	10.6667	0.0303797	0.0899654	0.0470588	0.0436782	0.0446735	0.0924855	0.0558013	0.0602791	0.55088	0.462782
148061	mmu-miR-153-5p	0.358358	0.138763	39.5	36.5	39	45.5	50	49.5	2	0.5	4	4.5	3	8.5	2.16667	5.33333	0.0101266	0.00346021	0.0188235	0.0206897	0.0206186	0.0491329	0.0108034	0.0301471	0.713106	0.545403
148088	mghv-miR-M1-13-3p	1.22383	0.799815	37.5	38	38.5	44.5	47	42	-1	2.5	2	4	0.5	-1	1.16667	1.16667	N/A	0.017301	0.00941176	0.0183908	0.00343643	N/A	0.0133564	0.0109136	0.417669	0.968913
148209	mghv-miR-M1-11-5p	0.507861	0.206575	38	37	37.5	45.5	46.5	44.5	0.5	1	2	3.5	-0.5	1.5	1.16667	1.5	0.00253165	0.00692042	0.00941176	0.016092	N/A	0.00867052	0.00628794	0.0123812	0.55398	0.423847
148227	mmu-miR-1251-3p	0.786784	0.236607	67.5	59.5	71.5	76	84	81	29.5	23.5	35.5	33	37.5	34.5	29.5	35	0.149367	0.16263	0.167059	0.151724	0.257732	0.199422	0.159685	0.202959	0.0576515	0.261591
148280		1.44063	0.382878	131	144.5	135	189.5	89.5	77.5	93	109	100	149	43	34	100.667	75.3333	0.470886	0.754325	0.470588	0.685057	0.295533	0.196532	0.565267	0.392374	0.289651	0.658198
148277		0.690001	0.283541	39	38	37	45	47.5	47.5	2	2	2	4.5	-1	2	2	1.83333	0.0101266	0.0138408	0.00941176	0.0206897	N/A	0.0115607	0.0111264	0.0161252	0.213707	0.400315
148355	mmu-miR-3077-3p	0.547811	0.270246	108.5	103	107	102	210.5	171	71	67.5	71.5	60.5	165	123	70	116.167	0.359494	0.467128	0.336471	0.278161	1.13402	0.710983	0.387697	0.707721	0.179897	0.604672
148443	mmu-miR-19b-2-5p	1.0201	0.969055	39.5	39	36.5	44	48	47	0	3.5	1.5	4.5	2	2	1.66667	2.83333	N/A	0.0242215	0.00705882	0.0206897	0.0137457	0.0115607	0.0156401	0.015332	0.77594	0.310901
148548	mmu-miR-3090-3p	0.987801	0.95173	59	52.5	48	61.5	60.5	61	19	17	12.5	21	13.5	15	16.1667	16.5	0.0962025	0.117647	0.0588235	0.0965517	0.0927835	0.0867052	0.090891	0.0920135	0.327527	0.0539945
148539		1.04263	0.926658	39	39.5	38.5	42	44	48.5	1.5	2	3.5	1.5	-1	3	2.33333	1.16667	0.00759494	0.0138408	0.0164706	0.00689655	N/A	0.017341	0.0126355	0.0121188	0.360806	0.609414
148190	mmu-miR-3091-3p	0.631066	0.197114	63.5	66.5	57	70.5	85.5	93.5	26.5	29.5	22	30.5	39	50.5	26	40	0.134177	0.204152	0.103529	0.14023	0.268041	0.291908	0.147286	0.233393	0.350178	0.34945
148437	mmu-miR-3086-3p	0.400398	0.126709	47.5	42.5	41.5	48	67.5	66.5	10.5	6	6.5	9	21	22	7.66667	17.3333	0.0531646	0.0415225	0.0305882	0.0413793	0.14433	0.127168	0.0417584	0.104292	0.270365	0.528858
148497		0.431789	0.00510712	43.5	39	40	51	53	50.5	4	3	5	12.5	7.5	7	4	9	0.0202532	0.0207612	0.0235294	0.0574713	0.0515464	0.0404624	0.0215146	0.0498267	0.0819568	0.173277
148400		0.31707	0.256938	38.5	37.5	37.5	43	44.5	50	1	1	2	4.5	0.5	7.5	1.33333	4.16667	0.00506329	0.00692042	0.00941176	0.0206897	0.00343643	0.0433526	0.00713182	0.0224929	0.305943	0.890018
148248	mmu-miR-344e-3p	0.392532	0.136208	61	71.5	66.5	74.5	132.5	144.5	23.5	35.5	32	35.5	86.5	96	30.3333	72.6667	0.118987	0.245675	0.150588	0.163218	0.594502	0.554913	0.17175	0.437544	0.383939	0.544851
148163	mmu-miR-3061-5p	0.408578	0.357479	37.5	38.5	37	41	51.5	48.5	0.5	2	2.5	2	7	2	1.66667	3.66667	0.00253165	0.0138408	0.0117647	0.0091954	0.04811	0.0115607	0.00937906	0.0229554	0.641877	0.950393
148045	mmu-miR-3094-3p	0.973595	0.853151	60.5	53	54	59	63	67	23	18	19	20	17.5	22	20	19.8333	0.116456	0.124567	0.0894118	0.091954	0.120275	0.127168	0.110145	0.113132	0.167124	0.164956
148192	mmu-miR-421-3p	2.50623	0.0333444	55.5	53	53	55	50	49	18	17.5	18	15	3	5	17.8333	7.66667	0.0911392	0.121107	0.0847059	0.0689655	0.0206186	0.0289017	0.0989841	0.0394953	0.196267	0.654657
148369		0.98298	0.950703	41	40.5	39	46	52	44	3.5	4.5	4	5.5	3	-1	4	2.5	0.0177215	0.0311419	0.0188235	0.0252874	0.0206186	N/A	0.0225623	0.022953	0.33022	0.143831
148433	mmu-miR-466i-5p	1.96794	0.0726745	1140	797	1381	1160	312.5	347.5	1102.5	761	1346	1120	265.5	304	1069.83	563.167	5.58228	5.26644	6.33412	5.14943	1.82474	1.75723	5.72761	2.91046	0.0957602	0.666317
148424	mmu-miR-201-3p	0.807565	0.193731	115.5	113.5	119.5	163.5	136.5	123.5	78	78	85	123.5	91	79.5	80.3333	98	0.394937	0.539792	0.4	0.567816	0.62543	0.459538	0.44491	0.550928	0.184779	0.15288
148198	mmu-miR-653-3p	0.63008	0.145516	73	78.5	81.5	89.5	107.5	122.5	36	43	46	51	61.5	77.5	41.6667	63.3333	0.182278	0.297578	0.216471	0.234483	0.42268	0.447977	0.232109	0.36838	0.255135	0.316646
148399		N/A	N/A	37.5	38	35.5	39	41	39	0.5	2	1	0	-5.5	-4.5	1.16667	-3.33333	0.00253165	0.0138408	0.00470588	N/A	N/A	N/A	0.00702612	N/A	0.854099	N/A
148487	mmu-miR-1934-3p	0.799319	0.552836	39.5	40	40	46	47	51.5	2.5	5	4.5	5.5	0	5.5	4	3.66667	0.0126582	0.0346021	0.0211765	0.0252874	N/A	0.0317919	0.0228123	0.0285396	0.484959	0.161159
148629		0.755317	0.295845	314	144.5	317.5	284.5	272.5	377.5	276.5	108	282	243.5	225.5	334	222.167	267.667	1.4	0.747405	1.32706	1.11954	1.54983	1.93064	1.15815	1.53333	0.308754	0.264651
148169	mmu-miR-1188-3p	0.392239	0.00526867	51	49	47	73.5	76	74.5	12.5	13	11	32.5	29.5	29.5	12.1667	30.5	0.0632911	0.0899654	0.0517647	0.149425	0.202749	0.17052	0.0683404	0.174232	0.286719	0.154134
148506		1.01349	N/A	36.5	38.5	37.5	43	45	43	-1	2	3	3	-3.5	-1.5	1.33333	-0.666667	N/A	0.0138408	0.0141176	0.0137931	N/A	N/A	0.0139792	0.0137931	0.0140021	N/A
46264		0.794095	0.391437	64	69	59	80	83	76	27	33.5	24.5	41.5	36.5	29	28.3333	35.6667	0.136709	0.231834	0.115294	0.190805	0.250859	0.16763	0.161279	0.203098	0.384634	0.211498
14312		N/A	N/A	36.5	37	35	42.5	48	41.5	-0.5	0	0	1.5	2.5	-5.5	-0.166667	-0.5	N/A	N/A	N/A	0.00689655	0.0171821	N/A	N/A	0.0120393	N/A	0.604103
17290	mghv-miR-M1-7-3p	0.266519	0.131366	102.5	99.5	95	111	278	387	62.5	63	59.5	70.5	228	343	61.6667	213.833	0.316456	0.435986	0.28	0.324138	1.56701	1.98266	0.344147	1.29127	0.237098	0.668303
42619	mmu-miR-709	4.06752	0.0554322	10692	7528	6620	7066.5	185	112.5	10653.5	7492	6585	7027.5	141.5	59.5	8243.5	2409.5	53.9418	51.8478	30.9882	32.3103	0.972509	0.343931	45.5926	11.2089	0.278357	1.63058
42738	mmu-miR-340-3p	1.05264	0.917177	79.5	114.5	74	80	112.5	87	41.5	78.5	38.5	40.5	65.5	43.5	52.8333	49.8333	0.210127	0.543253	0.181176	0.186207	0.450172	0.251445	0.311519	0.295941	0.645897	0.464595
168631		0.807535	0.474862	70.5	69	58	70	75.5	92.5	32	33	23.5	31	30	47	29.5	36	0.162025	0.228374	0.110588	0.142529	0.206186	0.271676	0.166996	0.206797	0.353601	0.312268
168952		1.03161	0.860468	62.5	56	54.5	68.5	59	64	24.5	20	19	30	14	18.5	21.1667	20.8333	0.124051	0.138408	0.0894118	0.137931	0.0962199	0.106936	0.11729	0.113696	0.214751	0.190522
168564		0.381088	0.139311	48	45.5	38.5	49.5	64	72	8.5	10	3.5	9.5	20.5	26.5	7.33333	18.8333	0.043038	0.0692042	0.0164706	0.0436782	0.140893	0.153179	0.0429042	0.112584	0.614556	0.532841
168595		0.87692	0.751235	48.5	53.5	55.5	63.5	51	77	10	18.5	20	22.5	7.5	27	16.1667	19	0.0506329	0.128028	0.0941176	0.103448	0.0515464	0.156069	0.0909261	0.103688	0.426676	0.50403
168622		1.0624	N/A	38.5	35.5	36.5	40	44	43.5	1	-0.5	1	1	-2.5	-7.5	0.5	-3	0.00506329	N/A	0.00470588	0.0045977	N/A	N/A	0.00488459	0.0045977	0.0517395	N/A
168571		0.206786	0.0768925	38.5	36	36.5	42.5	54.5	53	2.5	0.5	1.5	3.5	8.5	6.5	1.5	6.16667	0.0126582	0.00346021	0.00705882	0.016092	0.0584192	0.0375723	0.00772575	0.0373612	0.599959	0.566482
168727		1.12508	0.764925	108	165	115	174	102.5	123	70.5	129.5	80.5	134.5	58	75	93.5	89.1667	0.356962	0.896194	0.378824	0.618391	0.398625	0.433526	0.543993	0.483514	0.561056	0.24426
168951		0.604902	0.34536	157	136	112.5	166.5	275	152	119	100.5	78	126.5	228	104.5	99.1667	153	0.602532	0.695502	0.367059	0.581609	1.56701	0.604046	0.555031	0.917555	0.30502	0.613104
168800		0.557572	0.425306	38	37	39	42.5	50.5	41	0	1.5	3.5	3	5	-3	1.66667	1.66667	N/A	0.0103806	0.0164706	0.0137931	0.0343643	N/A	0.0134256	0.0240787	0.320749	0.604103
168567		N/A	N/A	37.5	37.5	38	41	46	44	-0.5	2.5	2.5	-1	-2	-1	1.5	-1.33333	N/A	0.017301	0.0117647	N/A	N/A	N/A	0.0145329	N/A	0.269374	N/A
168748		0.458362	0.175356	50.5	42.5	41	65	53	69.5	11.5	7.5	6	24	6	26	8.33333	18.6667	0.0582278	0.0519031	0.0282353	0.110345	0.0412371	0.150289	0.0461221	0.100624	0.342784	0.548301
168655		0.525714	0.29699	40.5	39	37	49.5	45.5	47	2	3.5	1	7	-0.5	3	2.16667	3.16667	0.0101266	0.0242215	0.00470588	0.0321839	N/A	0.017341	0.013018	0.0247625	0.773849	0.423847
168725		1.21691	0.79616	37.5	38	41.5	50	45	43.5	0	3	6	7.5	-2	1	3	2.16667	N/A	0.0207612	0.0282353	0.0344828	N/A	0.00578035	0.0244983	0.0201316	0.215727	1.00815
168691		0.888062	N/A	36.5	37.5	39	43.5	44	40.5	-1	1.5	3	3	-2	-4.5	1.16667	-1.16667	N/A	0.0103806	0.0141176	0.0137931	N/A	N/A	0.0122491	0.0137931	0.215727	N/A
168961		0.541294	0.00355421	43	39.5	43	51.5	52.5	46.5	5	3.5	6.5	11	7	0	5	6	0.0253165	0.0242215	0.0305882	0.0505747	0.04811	N/A	0.0267087	0.0493423	0.127452	0.0353214
168626		1.10401	0.860643	47	39	37.5	49	50.5	46	10	4	2.5	10	3.5	2	5.5	5.16667	0.0506329	0.0276817	0.0117647	0.045977	0.024055	0.0115607	0.0300264	0.0271976	0.650757	0.640574
168900		0.710415	0.549761	40	37.5	36	44	48	46	3	2	1	5	0	1.5	2	2.16667	0.0151899	0.0138408	0.00470588	0.0229885	N/A	0.00867052	0.0112455	0.0158295	0.507182	0.639587
168736		1.01602	0.939481	60	56	52	69	59	66	23	19	17.5	29	11.5	19.5	19.8333	20	0.116456	0.131488	0.0823529	0.133333	0.0790378	0.112717	0.110099	0.108363	0.228674	0.252932
168971		0.207936	0.183353	71	61	59	69	145	280	32	25.5	24	29	98	236	27.1667	121	0.162025	0.176471	0.112941	0.133333	0.67354	1.36416	0.150479	0.723678	0.221303	0.852512
168875		0.356908	0.0372684	38	38	36	42.5	49	47.5	-0.5	1	1	3	3	2.5	0.5	2.83333	N/A	0.00692042	0.00470588	0.0137931	0.0206186	0.0144509	0.00581315	0.0162875	0.269374	0.23117
168999		0.540426	0.070913	60.5	53.5	53	66	76.5	87	21.5	17.5	18	27.5	31	42	19	33.5	0.108861	0.121107	0.0847059	0.126437	0.213058	0.242775	0.104891	0.19409	0.176587	0.311422
169139		0.592042	N/A	39	37	37	43.5	44.5	42.5	0	1	2	3	0	-1	1	0.666667	N/A	0.00692042	0.00941176	0.0137931	N/A	N/A	0.00816609	0.0137931	0.215727	N/A
169218		0.973356	N/A	36.5	39	38.5	42.5	43.5	43	-2.5	1.5	3.5	3	-0.5	-2	0.833333	0.166667	N/A	0.0103806	0.0164706	0.0137931	N/A	N/A	0.0134256	0.0137931	0.320749	N/A
169101		0.793257	0.44289	41.5	38.5	37	43	49	44.5	3.5	2	2	4.5	2	-1	2.5	1.83333	0.0177215	0.0138408	0.00941176	0.0206897	0.0137457	N/A	0.013658	0.0172177	0.304428	0.285179
169119		N/A	N/A	39	38	37	39.5	46.5	40	2.5	2	2	0	0	-6	2.16667	-2	0.0126582	0.0138408	0.00941176	N/A	N/A	N/A	0.0119703	N/A	0.191581	N/A
169367		0.68848	0.653593	38	37.5	40	41.5	52	45.5	1	1	5	1.5	4	-5	2.33333	0.166667	0.00506329	0.00692042	0.0235294	0.00689655	0.0274914	N/A	0.0118377	0.017194	0.858934	0.846969
169087		0.306494	0.160488	44	42	41	48	60	78	7	4.5	6	9	12.5	31.5	5.83333	17.6667	0.035443	0.0311419	0.0282353	0.0413793	0.0859107	0.182081	0.0316067	0.103124	0.114732	0.697346
169081		0.153117	0.123968	51	50.5	48.5	55	141.5	185	14	14.5	13	16	94.5	137.5	13.8333	82.6667	0.0708861	0.100346	0.0611765	0.0735632	0.649485	0.794798	0.0774695	0.505948	0.263301	0.753911
169033		N/A	N/A	36.5	38.5	36.5	39.5	44	40	0	2.5	1	-0.5	-3	-3.5	1.16667	-2.33333	N/A	0.017301	0.00470588	N/A	N/A	N/A	0.0110035	N/A	0.809393	N/A
169027		N/A	N/A	37	36	35.5	37.5	41	39.5	-1	0.5	0	-1.5	-4	-7	-0.166667	-4.16667	N/A	0.00346021	N/A	N/A	N/A	N/A	0.00346021	N/A	N/A	N/A
169004		1.77612	N/A	37	37	36.5	41	43	41	-1	0.5	1	0.5	-3	-7.5	0.166667	-3.33333	N/A	0.00346021	0.00470588	0.00229885	N/A	N/A	0.00408304	0.00229885	0.215727	N/A
169055		2.13761	0.0501781	64.5	58	76	69	55	51	26.5	22.5	40.5	27.5	8	7.5	29.8333	14.3333	0.134177	0.155709	0.190588	0.126437	0.0549828	0.0433526	0.160158	0.0749241	0.177746	0.600458
169255		N/A	N/A	36.5	37	37.5	39.5	43	41	-0.5	1.5	2.5	-0.5	-2	-2	1.16667	-1.5	N/A	0.0103806	0.0117647	N/A	N/A	N/A	0.0110727	N/A	0.0883883	N/A
169359		0.700792	0.350716	45	41.5	49	53.5	60	52.5	7	6	13.5	12.5	14.5	7.5	8.83333	11.5	0.035443	0.0415225	0.0635294	0.0574713	0.0996564	0.0433526	0.0468316	0.0668267	0.315529	0.438366
169141		0.106313	0.148355	39.5	38	39	46.5	75	62.5	1	2	3.5	2.5	29.5	20.5	2.16667	17.5	0.00506329	0.0138408	0.0164706	0.0114943	0.202749	0.118497	0.0117916	0.110914	0.50658	0.864211
169048		0.592042	N/A	39	37.5	37.5	44	43.5	41	-1.5	1	2	3	-2.5	-3.5	0.5	-1	N/A	0.00692042	0.00941176	0.0137931	N/A	N/A	0.00816609	0.0137931	0.215727	N/A
168997		1.61025	N/A	40.5	55	44	49.5	44.5	43	0.5	17	7.5	7	-2.5	-1	8.33333	1.16667	0.00253165	0.117647	0.0352941	0.0321839	N/A	N/A	0.0518243	0.0321839	1.14447	N/A
169273		0.336159	N/A	37	37	35.5	42	47	41.5	-0.5	1	0.5	3	-0.5	-2	0.333333	0.166667	N/A	0.00692042	0.00235294	0.0137931	N/A	N/A	0.00463668	0.0137931	0.696553	N/A
169303		0.375162	0.466057	80.5	48.5	43	169	45.5	46	42	13	8	129	-1.5	2	21	43.1667	0.212658	0.0899654	0.0376471	0.593103	N/A	0.0115607	0.113424	0.302332	0.792012	1.36014
169138		0.505744	N/A	38.5	38	36	42.5	41	44	0	1	1	2.5	-5	-0.5	0.666667	-1	N/A	0.00692042	0.00470588	0.0114943	N/A	N/A	0.00581315	0.0114943	0.269374	N/A
168556	mmu-miR-3096b-5p	0.109723	0.205904	75.5	52	63	61	441	231.5	36	16	28.5	21.5	396	185.5	26.8333	201	0.182278	0.110727	0.134118	0.0988506	2.72165	1.07225	0.142374	1.29758	0.256251	1.02177
169104	mmu-miR-5099	2.70545	0.0761856	785	469	660	653	119.5	90	745	433.5	625.5	614	73.5	45.5	601.333	244.333	3.77215	3	2.94353	2.82299	0.505155	0.263006	3.23856	1.19705	0.142954	1.18065
169290	mmu-miR-5617-5p	0.556271	0.299411	43.5	42.5	42.5	46	51.5	56.5	2.5	6.5	7.5	8	5.5	16	5.5	9.83333	0.0126582	0.0449827	0.0352941	0.0367816	0.0378007	0.0924855	0.0309783	0.0556893	0.535496	0.572293
169146	mmu-miR-1929-3p	1.21776	0.789427	40	37.5	37	39	46.5	41.5	2	0	2	0.5	2	-3	1.33333	-0.166667	0.0101266	N/A	0.00941176	0.00229885	0.0137457	N/A	0.00976917	0.00802228	0.0517395	1.00896
169420	mmu-miR-193b-5p	0.442408	0.167379	62.5	49.5	47	59.5	94.5	85.5	25.5	14	12.5	20.5	48	38	17.3333	35.5	0.129114	0.0968858	0.0588235	0.0942529	0.329897	0.219653	0.0949411	0.214601	0.370604	0.549407
169403		1.0348	0.854581	497	540.5	471.5	639	400	460.5	460	503	436.5	599.5	354	417	466.5	456.833	2.32911	3.48097	2.05412	2.75632	2.43299	2.4104	2.6214	2.53324	0.288777	0.0763945
169408	mmu-miR-181d-5p	0.997396	0.989772	238.5	165.5	181	190	211	180	200.5	128.5	146	149.5	164.5	135	158.333	149.667	1.01519	0.889273	0.687059	0.687356	1.13058	0.780347	0.863841	0.866096	0.191629	0.269861
168762	mmu-miR-3964	0.658053	0.280377	63	46	53.5	64.5	76.5	59.5	25	10	18	27	30.5	16	17.6667	24.5	0.126582	0.0692042	0.0847059	0.124138	0.209622	0.0924855	0.0934974	0.142082	0.317465	0.426478
17313	mmu-miR-297b-5p	0.919752	0.824423	46	40	44.5	50	56	51	7	3.5	8	3	7.5	7	6.16667	5.83333	0.035443	0.0242215	0.0376471	0.0137931	0.0515464	0.0404624	0.0324372	0.0352673	0.221963	0.550238
42576	mmu-miR-342-5p	1.5646	0.0557136	60	50	52.5	68	57	54.5	20	13.5	16	16.5	6.5	9	16.5	10.6667	0.101266	0.0934256	0.0752941	0.0758621	0.0446735	0.0520231	0.0899952	0.0575196	0.148023	0.283461
46869		0.35434	0.0875327	54.5	45	49	73.5	75	90	10.5	8	11.5	21.5	17.5	41.5	10	26.8333	0.0531646	0.0553633	0.0541176	0.0988506	0.120275	0.239884	0.0542152	0.153003	0.0203379	0.496721
46429		0.942972	0.886262	44	44	42	58.5	56	56.5	4.5	7	4	10	3	5	5.16667	6	0.0227848	0.0484429	0.0188235	0.045977	0.0206186	0.0289017	0.0300171	0.0318324	0.535684	0.406213
42933		1.14813	0.653786	54.5	46.5	46	61	62	59.5	15.5	9	8.5	9	11	7	11	9	0.078481	0.0622837	0.04	0.0413793	0.0756014	0.0404624	0.0602549	0.052481	0.320647	0.381624
11004	mmu-miR-203-3p	3.74513	0.0428396	245	109.5	166	121	73	75.5	205	72	128	70.5	17	22.5	135	36.6667	1.03797	0.49827	0.602353	0.324138	0.116838	0.130058	0.712866	0.190345	0.401649	0.609718
19588		0.189865	0.166163	49	44	52	57	116.5	106	9.5	6.5	12	4.5	64.5	56	9.33333	41.6667	0.0481013	0.0449827	0.0564706	0.0206897	0.443299	0.323699	0.0498515	0.262563	0.119165	0.829657
46732		1.34358	0.19504	504	422.5	369.5	405.5	265.5	372	465.5	385.5	330	353.5	202.5	325	393.667	293.667	2.35696	2.66782	1.55294	1.62529	1.39175	1.87861	2.19257	1.63188	0.2624	0.149212
29328		0.209043	N/A	38	38	38	49	66.5	62.5	-1.5	1.5	0	4	-4.5	14	0	4.5	N/A	0.0103806	N/A	0.0183908	N/A	0.0809249	0.0103806	0.0496578	N/A	0.890459
42574	mmu-miR-467e-5p	0.923896	0.664979	100	94	102	116	134	129	61	57.5	64	60	53	78	60.8333	63.6667	0.308861	0.397924	0.301176	0.275862	0.364261	0.450867	0.335987	0.363663	0.160055	0.240618
46802		0.654214	0.231492	3032.5	2460	2064	2643.5	4028	4224.5	2993.5	2423	2026.5	2591	3974.5	4177.5	2481	3581	15.157	16.7682	9.53647	11.9126	27.3162	24.1474	13.8205	21.1254	0.274704	0.385047
42622		1.35613	N/A	39.5	40	40.5	53.5	48.5	49	0.5	3	3	2	-0.5	-0.5	2.16667	0.333333	0.00253165	0.0207612	0.0141176	0.0091954	N/A	N/A	0.0124702	0.0091954	0.739828	N/A
42907	mmu-miR-598-5p	0.498199	0.299419	42.5	40	42	54	56.5	52	3	3	5	6.5	10.5	3	3.66667	6.66667	0.0151899	0.0207612	0.0235294	0.0298851	0.0721649	0.017341	0.0198268	0.039797	0.214233	0.721777
46404		0.505994	0.289899	46.5	41.5	45	52	68.5	58	8	5	8.5	6.5	19.5	11	7.16667	12.3333	0.0405063	0.0346021	0.04	0.0298851	0.134021	0.0635838	0.0383695	0.0758298	0.0852882	0.700738
17875		0.461392	0.00707875	81	81.5	79.5	144.5	132.5	141.5	43	45	42	96.5	86	93.5	43.3333	92	0.217722	0.311419	0.197647	0.443678	0.591065	0.540462	0.242262	0.525069	0.250663	0.142628
42835	mmu-miR-16-1-3p	1.55745	0.242479	65.5	55.5	93	78.5	62.5	60	27.5	19	55.5	33	15	15	34	21	0.139241	0.131488	0.261176	0.151724	0.103093	0.0867052	0.177302	0.113841	0.410268	0.297044
42916	mmu-miR-471-5p	0.504638	0.292695	39	39.5	43.5	46	51.5	55.5	1	3	6.5	6	3	11	3.5	6.66667	0.00506329	0.0207612	0.0305882	0.0275862	0.0206186	0.0635838	0.0188043	0.0372629	0.684659	0.618828
42572	mmu-miR-154-3p	0.7043	0.259829	47.5	42.5	53	52.5	60.5	62.5	10	6.5	15.5	10.5	13.5	17	10.6667	13.6667	0.0506329	0.0449827	0.0729412	0.0482759	0.0927835	0.0982659	0.0561856	0.0797751	0.263114	0.343673
33177	mmu-miR-672-5p	0.605827	0.337166	46	42.5	47.5	46.5	66.5	57.5	8	7	11	5.5	17.5	15	8.66667	12.6667	0.0405063	0.0484429	0.0517647	0.0252874	0.120275	0.0867052	0.0469046	0.0774225	0.123328	0.622162
42646	mmu-miR-878-3p	0.735227	0.402036	39.5	38	40	45.5	46.5	48	2	2.5	3.5	3	-2	4.5	2.66667	1.83333	0.0101266	0.017301	0.0164706	0.0137931	N/A	0.0260116	0.0146327	0.0199023	0.268198	0.434108
17378	mmu-miR-698	0.520487	0.0324124	49.5	41.5	43	65	63	55	8.5	4.5	7	18.5	10	9	6.66667	12.5	0.043038	0.0311419	0.0329412	0.0850575	0.0687285	0.0520231	0.035707	0.068603	0.179579	0.24077
29577		0.2574	0.164191	45.5	40	40	52.5	69.5	60.5	4	3.5	3.5	4	20	14	3.66667	12.6667	0.0202532	0.0242215	0.0164706	0.0183908	0.137457	0.0809249	0.0203151	0.0789242	0.190785	0.754627
46625		1.34121	0.179267	46	39	42	56.5	56.5	50	5.5	2.5	5	3	2.5	3.5	4.33333	3	0.0278481	0.017301	0.0235294	0.0137931	0.0171821	0.0202312	0.0228929	0.0170688	0.231612	0.18868
10995	mmu-miR-199a-3p/mmu-miR-199b-3p	5.61247	0.0124652	940	706.5	1303.5	610	71	50.5	901	669	1266	564	12.5	3.5	945.333	193.333	4.56203	4.62976	5.95765	2.5931	0.0859107	0.0202312	5.04981	0.899748	0.155835	1.6303
42880		1.279	0.10983	178	125.5	151.5	150	113.5	146.5	139	88.5	113	100.5	61	97.5	113.5	86.3333	0.703797	0.612457	0.531765	0.462069	0.419244	0.563584	0.616006	0.481632	0.139725	0.153918
27549		1.98455	N/A	42	42	41.5	52	51.5	47.5	2.5	5	3	-1.5	1.5	0	3.5	0	0.0126582	0.0346021	0.0141176	N/A	0.0103093	N/A	0.0204593	0.0103093	0.599712	N/A
17552		1.71156	0.124033	312	382.5	309	246	184.5	236	272.5	345	271	196.5	137	190.5	296.167	174.667	1.37975	2.38754	1.27529	0.903448	0.941581	1.10116	1.68086	0.982062	0.365425	0.106802
42915		1.50714	0.174598	81	74.5	95.5	103	67	75	42	37	56.5	53.5	12	27.5	45.1667	31	0.212658	0.256055	0.265882	0.245977	0.0824742	0.15896	0.244865	0.16247	0.115662	0.503525
11182	mmu-miR-98-5p	1.13457	0.862145	254	107	313	484.5	117.5	97	215.5	70.5	274.5	428.5	44.5	44	186.833	172.333	1.09114	0.487889	1.29176	1.97011	0.305842	0.254335	0.956931	0.843431	0.437236	1.15727
27536	mmu-miR-190-5p	1.72236	0.317326	86	59	142.5	84.5	83.5	68.5	46.5	22	105	33.5	34	21.5	57.8333	29.6667	0.235443	0.152249	0.494118	0.154023	0.233677	0.124277	0.293937	0.170659	0.606534	0.331452
42837		N/A	N/A	37	39	40	42.5	48.5	43	-2.5	2	1	-5	-3.5	-3	0.166667	-3.83333	N/A	0.0138408	0.00470588	N/A	N/A	N/A	0.00927336	N/A	0.696553	N/A
46788		0.952571	0.732305	151.5	128	142	158	150.5	152.5	113	91	104.5	104	102.5	103	102.833	103.167	0.572152	0.629758	0.491765	0.478161	0.704467	0.595376	0.564558	0.592668	0.122767	0.190963
11061		0.166929	0.112781	40.5	37.5	40	45.5	57	51	2	0.5	2	-4.5	10	4	1.5	3.16667	0.0101266	0.00346021	0.00941176	N/A	0.0687285	0.0231214	0.00766618	0.045925	0.477418	0.702213
17349		0.375917	0.0553808	47	45.5	48.5	67	71	77	9	8.5	10.5	16.5	22	31.5	9.33333	23.3333	0.0455696	0.0588235	0.0494118	0.0758621	0.151203	0.182081	0.0512683	0.136382	0.13301	0.400628
42647		0.740797	0.55635	53.5	52	50.5	59	57.5	80	16	15.5	12.5	11	13	33.5	14.6667	19.1667	0.0810127	0.107266	0.0588235	0.0505747	0.0893471	0.193642	0.0823675	0.111188	0.29441	0.665468
16681	mmu-miR-721	0.773781	0.389087	46	52	53.5	65	58	69.5	9	16	16	19.5	12	22	13.6667	17.8333	0.0455696	0.110727	0.0752941	0.0896552	0.0824742	0.127168	0.0771968	0.0997657	0.422558	0.240572
46766		0.700225	0.441851	41	37.5	39	48.5	47	48	3.5	1.5	2	4.5	1	4.5	2.33333	3.33333	0.0177215	0.0103806	0.00941176	0.0206897	0.00687285	0.0260116	0.0125046	0.017858	0.363373	0.553173
42642		1.06489	0.692245	38.5	39	41.5	47.5	51	47	-0.5	3	4	4.5	3	2.5	2.16667	3.33333	N/A	0.0207612	0.0188235	0.0206897	0.0206186	0.0144509	0.0197924	0.0185864	0.0692272	0.192701
46320	mmu-miR-31-3p	0.226003	0.191341	54.5	51	98.5	66	239.5	171	17.5	15.5	62	24.5	192	125.5	31.6667	114	0.0886076	0.107266	0.291765	0.112644	1.31959	0.725434	0.162546	0.719222	0.690848	0.839096
11065	mmu-miR-335-5p	3.07247	0.225599	166	119	335.5	157.5	54.5	44	129	83.5	300	116.5	5.5	-1	170.833	40.3333	0.653165	0.577855	1.41176	0.535632	0.0378007	N/A	0.880928	0.286716	0.523604	1.22776
10925	mmu-miR-10b-5p	3.27925	0.10629	408.5	264	793	404	96	68	370.5	228	756.5	363	46.5	26	451.667	145.167	1.87595	1.57785	3.56	1.66897	0.319588	0.150289	2.33793	0.712947	0.457149	1.16734
42830	mmu-miR-302a-5p	0.664422	0.154705	42.5	40.5	40.5	53	54.5	52.5	2.5	3	4.5	5	-0.5	5.5	3.33333	3.33333	0.0126582	0.0207612	0.0211765	0.0229885	N/A	0.0317919	0.0181986	0.0273902	0.263901	0.227269
46872		1.11687	0.800761	45.5	42.5	41	59.5	53.5	54	6	6.5	4.5	6.5	1.5	8	5.66667	5.33333	0.0303797	0.0449827	0.0211765	0.0298851	0.0103093	0.0462428	0.0321796	0.0288124	0.373054	0.624411
21702		0.960933	0.918891	95	110.5	79	95.5	103.5	125	53.5	74	41.5	43	52.5	79.5	56.3333	58.3333	0.270886	0.512111	0.195294	0.197701	0.360825	0.459538	0.326097	0.339354	0.507417	0.389657
46246		1.40923	0.408827	43.5	40.5	40	54.5	53.5	49	3.5	3	3	4.5	2	0.5	3.16667	2.33333	0.0177215	0.0207612	0.0141176	0.0206897	0.0137457	0.00289017	0.0175335	0.0124418	0.189682	0.721042
42594	mmu-miR-453	0.44155	0.0149003	45.5	40.5	40.5	66.5	55.5	57.5	5.5	3	3	12.5	6	7.5	3.83333	8.66667	0.0278481	0.0207612	0.0141176	0.0574713	0.0412371	0.0433526	0.020909	0.0473537	0.328395	0.186379
42946	mmu-miR-3107-3p/mmu-miR-486-3p	3.85536	N/A	44.5	42.5	42	54	51	45	4	5.5	4.5	0	1	-2	4.66667	-0.333333	0.0202532	0.0380623	0.0211765	N/A	0.00687285	N/A	0.0264973	0.00687285	0.378386	N/A
46640		0.682843	0.545393	41.5	41.5	41	56.5	52	59	3	3.5	3.5	2	3	9	3.33333	4.66667	0.0151899	0.0242215	0.0164706	0.0091954	0.0206186	0.0520231	0.0186273	0.027279	0.262347	0.812973
42670	mmu-miR-500-3p	3.11569	0.000177723	314	232	346.5	176	108.5	111.5	275	194.5	309	125	57.5	65	259.5	82.5	1.39241	1.34602	1.45412	0.574713	0.395189	0.375723	1.39751	0.448541	0.0388041	0.244571
11022	mmu-miR-221-3p	0.510818	0.247523	163	103.5	199	132	294	326.5	125	66.5	161	76.5	240.5	280	117.5	199	0.632911	0.460208	0.757647	0.351724	1.65292	1.6185	0.616922	1.20771	0.24211	0.613977
30768	mmu-miR-674-5p	2.20229	0.197079	102.5	75	159.5	131	59.5	62.5	63.5	38	122	80.5	10.5	14.5	74.5	35.1667	0.321519	0.262976	0.574118	0.370115	0.0721649	0.083815	0.386204	0.175365	0.42814	0.96233
42627	mmu-miR-212-3p	0.564941	0.00107278	60	56	67	99	79.5	86.5	20.5	19	29	48.5	30.5	39	22.8333	39.3333	0.103797	0.131488	0.136471	0.222989	0.209622	0.225434	0.123919	0.219348	0.14205	0.0388024
45745		7.3274	0.0491878	1277	538.5	535.5	359	70	61	1238	501	497.5	307	23.5	13	745.5	114.5	6.26835	3.46713	2.34118	1.41149	0.161512	0.0751445	4.02555	0.549384	0.502357	1.36127
10936	mmu-miR-130b-3p	0.354224	0.269812	70.5	74	66.5	88.5	199.5	109	31	37.5	28.5	35	148.5	64.5	32.3333	82.6667	0.156962	0.259516	0.134118	0.16092	1.02062	0.372832	0.183532	0.518123	0.363904	0.864441
42555		1.13983	0.702067	83.5	109.5	100	99	85	119	44.5	73	62	49	38	71	59.8333	52.6667	0.225316	0.50519	0.291765	0.225287	0.261168	0.410405	0.340757	0.298953	0.429126	0.328388
17851	mmu-miR-200c-5p	0.819557	0.327454	65.5	77	87.5	100	86.5	95.5	28	40	49.5	51	39.5	50	39.1667	46.8333	0.141772	0.276817	0.232941	0.234483	0.271478	0.289017	0.217177	0.264993	0.317201	0.105058
42906		0.820435	0.447813	480.5	428	346.5	430	505.5	543.5	443.5	391	309	386.5	456.5	500.5	381.167	447.833	2.24557	2.70588	1.45412	1.77701	3.13746	2.89306	2.13519	2.60251	0.296526	0.278681
42730	mmu-miR-423-3p	0.177056	0.222198	74	69	100.5	77	452	235	36	33	63.5	35	401.5	188	44.1667	208.167	0.182278	0.228374	0.298824	0.16092	2.75945	1.08671	0.236492	1.33569	0.248191	0.986034
42489	mmu-miR-467c-5p	0.756625	0.0954857	43.5	39	41	49	52.5	48	5.5	3	4	7	4.5	4.5	4.16667	5.33333	0.0278481	0.0207612	0.0188235	0.0321839	0.0309278	0.0260116	0.0224776	0.0297078	0.211357	0.109804
17825	mmu-miR-338-5p	2.97188	0.0636896	105	90.5	166.5	108	54	57	67.5	55	129	67.5	9	13	83.8333	29.8333	0.341772	0.380623	0.607059	0.310345	0.0618557	0.0751445	0.443151	0.149115	0.323301	0.937445
146027	mmu-miR-1964-3p	0.744591	0.510328	40	39	43	47.5	48.5	52	3.5	3	6.5	6.5	2	8.5	4.33333	5.66667	0.0177215	0.0207612	0.0305882	0.0298851	0.0137457	0.0491329	0.0230237	0.0309212	0.292095	0.572951
146109		1.24129	0.603224	42	38	42	46.5	45.5	43.5	4.5	2	4.5	6	1.5	1.5	3.66667	3	0.0227848	0.0138408	0.0211765	0.0275862	0.0103093	0.00867052	0.0192674	0.015522	0.247456	0.67517
19004		1.40535	0.478438	5018.5	4356	7395	9323.5	1431.5	2072.5	4979	4319	7357.5	9277.5	1381.5	2023	5551.83	4227.33	25.2101	29.8893	34.6235	42.6552	9.49485	11.6936	29.9076	21.2812	0.157375	0.871332
146221	mmu-miR-669c-5p	1.91269	0.049137	578	476	804	604.5	218	268	539.5	439	767	557.5	155.5	220	581.833	311	2.73165	3.03806	3.60941	2.56322	1.06873	1.27168	3.12637	1.63454	0.142496	0.49594
11279	RNU6-1_RNU6-2	1.05877	0.741293	1268	1054	2054	1370.5	1282	1264.5	1229.5	1017	2017	1319.5	1220	1218	1421.17	1252.5	6.22532	7.03806	9.49176	6.06667	8.38488	7.04046	7.58505	7.164	0.224196	0.162484
17955		0.972927	0.779672	105.5	89	119.5	144	95.5	115	66	51.5	82	86	45	69.5	66.5	66.8333	0.334177	0.356401	0.385882	0.395402	0.309278	0.401734	0.35882	0.368805	0.0722849	0.140043
27833	spike_control_v2_27	0.641671	0.51755	285	216.5	315	162	608	319.5	243	179	277	108.5	560	265	233	311.167	1.23038	1.23875	1.30353	0.498851	3.8488	1.53179	1.25755	1.95981	0.0318356	0.875338
13389	spike_control_v2_6	1.29346	0.641747	43.5	42	41	56.5	52.5	52	4.5	4	3	1.5	5	1.5	3.83333	2.66667	0.0227848	0.0276817	0.0141176	0.00689655	0.0343643	0.00867052	0.021528	0.0166438	0.319062	0.923588
146104		0.696473	0.539494	42	41.5	42.5	54	50.5	52.5	2	4	4	0	2	7	3.33333	3	0.0101266	0.0276817	0.0188235	N/A	0.0137457	0.0404624	0.0188773	0.0271041	0.464986	0.697002
24163	spike_control_v2_13	0.635358	0.502808	135.5	109.5	164.5	110.5	283.5	153	96.5	72	127	55	236.5	106.5	98.5	132.667	0.488608	0.49827	0.597647	0.252874	1.62543	0.615607	0.528175	0.831303	0.114277	0.85558
29564	spike_control_v2_45	0.53651	0.477738	191	157.5	264.5	159	569	206.5	151	120	226.5	98	521.5	160	165.833	259.833	0.764557	0.83045	1.06588	0.450575	3.58419	0.924855	0.886963	1.65321	0.178601	1.02166
146046		1.66513	0.255276	49.5	46.5	57	67.5	55.5	49	10.5	9.5	19	12.5	9	1	13	7.5	0.0531646	0.0657439	0.0894118	0.0574713	0.0618557	0.00578035	0.0694401	0.0417024	0.265036	0.747836
19606	SNORD12	0.412762	0.0129607	56	54.5	57.5	89.5	86.5	96	17	17.5	19.5	39	38.5	48.5	18	42	0.0860759	0.121107	0.0917647	0.17931	0.264605	0.280347	0.0996493	0.241421	0.188657	0.225175
146196		0.671198	0.302119	55	65.5	74	115.5	67	88.5	16	28.5	37	65.5	18.5	42.5	27.1667	42.1667	0.0810127	0.197232	0.174118	0.301149	0.127148	0.245665	0.150787	0.224654	0.408005	0.395645
146015	mmu-miR-1940	1.75165	0.307	46	43.5	55	57	48	55.5	7	7	18	9.5	0.5	8.5	10.6667	6.16667	0.035443	0.0484429	0.0847059	0.0436782	0.00343643	0.0491329	0.0561973	0.0320825	0.454301	0.777923
145991		0.729275	0.437002	2414	1400	1648	1312	2179.5	3390	2374.5	1363.5	1611	1266	2134.5	3344	1783	2248.17	12.0228	9.43599	7.58118	5.82069	14.6701	19.3295	9.67998	13.2734	0.230459	0.516961
42839	mmu-miR-135a-5p	1.12779	0.610081	45.5	45.5	51	60	55.5	53	7	9	14.5	10.5	8.5	7	10.1667	8.66667	0.035443	0.0622837	0.0682353	0.0482759	0.0584192	0.0404624	0.0553207	0.0490525	0.315793	0.18355
146103		0.398948	0.147757	497	217	243	357.5	830.5	836	459	180.5	206	311.5	783.5	790.5	281.833	628.5	2.32405	1.24913	0.969412	1.43218	5.38488	4.56936	1.5142	3.79548	0.472303	0.549837
28444	spike_control_v2_33	0.715635	0.567431	295.5	275.5	558.5	266.5	728.5	369	256.5	239.5	521.5	224.5	679	322	339.167	408.5	1.29873	1.65744	2.45412	1.03218	4.66667	1.86127	1.80343	2.52004	0.327911	0.755818
146149		0.555414	0.327012	39.5	39	40.5	46	50.5	45	1.5	3	2.5	3	5	-1	2.33333	2.33333	0.00759494	0.0207612	0.0117647	0.0137931	0.0343643	N/A	0.0133736	0.0240787	0.503154	0.604103
145686		1.30825	N/A	40.5	38	40	44	46.5	43.5	3	2	1.5	2	0	-1	2.16667	0.333333	0.0151899	0.0138408	0.00705882	0.0091954	N/A	N/A	0.0120298	0.0091954	0.362228	N/A
145819		1.08157	0.859371	42	37.5	41.5	47	47.5	48	3.5	2	5	5.5	0	1.5	3.5	2.33333	0.0177215	0.0138408	0.0235294	0.0252874	N/A	0.00867052	0.0183639	0.0169789	0.265528	0.692027
146076		0.443296	0.118583	164.5	202	263.5	269.5	388.5	569.5	126.5	166	225.5	230	338.5	527	172.667	365.167	0.640506	1.14879	1.06118	1.05747	2.32646	3.04624	0.950157	2.14339	0.285974	0.469791
145703		0.869521	0.852697	44	38	41	54	51.5	46.5	4	1.5	4	7.5	0.5	-1.5	3.16667	2.16667	0.0202532	0.0103806	0.0188235	0.0344828	0.00343643	N/A	0.0164858	0.0189596	0.323632	1.15789
145724		0.613813	0.42739	48	44.5	49	64	61	73.5	10	7.5	12.5	14.5	5	28	10	15.8333	0.0506329	0.0519031	0.0588235	0.0666667	0.0343643	0.16185	0.0537865	0.0876269	0.0819568	0.756354
145753	mmu-miR-484	0.685546	0.0750643	116	90	135	199.5	123	160	77.5	52.5	97	148.5	65	110.5	75.6667	108	0.392405	0.363322	0.456471	0.682759	0.446735	0.638728	0.404066	0.589407	0.117943	0.212932
145974	mmu-miR-200b-5p	1.09809	0.763449	52.5	49.5	55	61.5	57	66.5	13.5	12.5	17.5	13.5	6	19.5	14.5	13	0.0683544	0.0865052	0.0823529	0.062069	0.0412371	0.112717	0.0790709	0.0720076	0.120273	0.510524
145839		0.769409	0.713848	41	40	41.5	64.5	51	51	1.5	2	4	8	1	1.5	2.5	3.5	0.00759494	0.0138408	0.0188235	0.0367816	0.00687285	0.00867052	0.0134198	0.0174417	0.419242	0.961662
145826		0.299906	0.0547635	115.5	93	87	420.5	173.5	189.5	76.5	55.5	48	364.5	121	141.5	60	209	0.387342	0.384083	0.225882	1.67586	0.831615	0.817919	0.332436	1.10847	0.277625	0.443341
145976		1.03569	0.917584	64	87	91	124	80.5	83.5	24.5	49	53	66.5	24.5	37	42.1667	42.6667	0.124051	0.3391	0.249412	0.305747	0.168385	0.213873	0.237521	0.229335	0.454768	0.305118
147998		N/A	N/A	39.5	38	39.5	52.5	47	45	0.5	1	2.5	0	-3.5	-1.5	1.33333	-1.66667	0.00253165	0.00692042	0.0117647	N/A	N/A	N/A	0.00707226	N/A	0.653031	N/A
147816		0.983521	0.94272	44	41	42	57	52.5	50.5	6	3	5	3.5	4.5	5	4.66667	4.33333	0.0303797	0.0207612	0.0235294	0.016092	0.0309278	0.0289017	0.0248901	0.0253072	0.198935	0.31788
147819		3.01309	0.264882	39	44.5	40	51.5	48.5	46.5	2	7	3	1	2	1	4	1.33333	0.0101266	0.0484429	0.0141176	0.0045977	0.0137457	0.00578035	0.024229	0.00804125	0.869393	0.618743
147871		0.36723	0.00719562	68.5	63	69.5	163	94.5	134	29.5	26	32.5	107	48	85	29.3333	80	0.149367	0.179931	0.152941	0.491954	0.329897	0.491329	0.160746	0.437727	0.103953	0.213338
147683		0.408682	0.0242139	41.5	40.5	41	57.5	58	54	2.5	3.5	4	7	8	8.5	3.33333	7.83333	0.0126582	0.0242215	0.0188235	0.0321839	0.0549828	0.0491329	0.0185677	0.0454332	0.311608	0.260628
147809		1.52903	0.015283	59.5	52.5	57	68	58.5	59.5	21	16.5	19.5	12.5	10	13.5	19	12	0.106329	0.114187	0.0917647	0.0574713	0.0687285	0.0780347	0.104094	0.0680782	0.109296	0.151254
147990		9.84209	N/A	47.5	44	72.5	52.5	49	49.5	8	7	35.5	0	-3	1.5	16.8333	-0.5	0.0405063	0.0484429	0.167059	N/A	N/A	0.00867052	0.085336	0.00867052	0.83066	N/A
147512		0.190613	0.15212	365.5	272.5	526.5	230.5	2048.5	2601	328.5	235.5	490	184.5	1999	2558	351.333	1580.5	1.66329	1.62976	2.30588	0.848276	13.7388	14.7861	1.86631	9.79108	0.204173	0.792801
147912		0.850261	0.83804	41	40	40	53	47.5	47	3	3.5	3	8.5	-2	0.5	3.16667	2.33333	0.0151899	0.0242215	0.0141176	0.0390805	N/A	0.00289017	0.017843	0.0209853	0.311039	1.21944
147805		0.754894	0.337556	46	46	47	62.5	59	55.5	7	10	10.5	19.5	9.5	8.5	9.16667	12.5	0.035443	0.0692042	0.0494118	0.0896552	0.0652921	0.0491329	0.051353	0.0680267	0.330342	0.299868
147913		0.0132711	0.117748	754	387	315	377.5	41405	46624	716.5	351	278	335.5	41352.5	46575.5	448.5	29421.2	3.62785	2.42907	1.30824	1.54253	284.21	269.223	2.45505	184.992	0.472506	0.859759
147812		1.52396	0.0939309	4896.5	2545	3295	2315.5	2019	2399	4859.5	2509	3257.5	2272.5	1973	2351	3542	2198.83	24.6051	17.3633	15.3294	10.4483	13.5601	13.5896	19.0993	12.5327	0.255267	0.144039
147852		0.596847	N/A	39.5	39	40.5	46.5	46.5	46.5	1.5	4	3	6	-0.5	-2	2.83333	1.16667	0.00759494	0.0276817	0.0141176	0.0275862	N/A	N/A	0.0164647	0.0275862	0.622359	N/A
147882		0.781238	0.638593	39	40.5	41	48.5	49	47.5	1.5	4	3	7.5	2.5	2	2.83333	4	0.00759494	0.0276817	0.0141176	0.0344828	0.0171821	0.0115607	0.0164647	0.0210752	0.622359	0.566858
147866		0.665623	N/A	41.5	39	37.5	51.5	48	45	2	2.5	1	3.5	-1	-0.5	1.83333	0.666667	0.0101266	0.017301	0.00470588	0.016092	N/A	N/A	0.0107112	0.016092	0.589842	N/A
147786		0.612793	0.187811	47	46	46.5	64.5	54	66	8.5	8.5	8.5	16	7	19	8.5	14	0.043038	0.0588235	0.04	0.0735632	0.04811	0.109827	0.0472872	0.0771666	0.213707	0.401932
148619		0.509104	0.142101	113.5	123.5	84.5	149.5	174	228.5	74	87	48	96	126	182.5	69.6667	134.833	0.374684	0.602076	0.225882	0.441379	0.865979	1.05491	0.400881	0.787424	0.47261	0.399048
10907	spike_control_v1_h	1.19905	0.721609	44	40.5	40	55	49.5	47.5	3.5	3.5	2.5	5	1	-1.5	3.16667	1.5	0.0177215	0.0242215	0.0117647	0.0229885	0.00687285	N/A	0.0179026	0.0149307	0.348014	0.763226
148384		0.290075	0.401928	38.5	40	40.5	52.5	64	51	-1.5	2.5	3	2.5	16.5	6.5	1.33333	8.5	N/A	0.017301	0.0141176	0.0114943	0.113402	0.0375723	0.0157093	0.0541562	0.14329	0.97753
148085		0.151199	0.155696	43	43	40.5	55	82.5	89	3.5	5.5	2.5	2	27.5	43	3.83333	24.1667	0.0177215	0.0380623	0.0117647	0.0091954	0.189003	0.248555	0.0225162	0.148918	0.612397	0.836789
148188		0.615871	N/A	41.5	40	41	56	51.5	48.5	1.5	3	3	5	-0.5	-1.5	2.5	1	0.00759494	0.0207612	0.0141176	0.0229885	N/A	N/A	0.0141579	0.0229885	0.464986	N/A
147280		1.77019	0.188295	43.5	42	42.5	55	49.5	50.5	3.5	4.5	4.5	2	2.5	0	4.16667	1.5	0.0177215	0.0311419	0.0211765	0.0091954	0.0171821	N/A	0.0233466	0.0131888	0.298476	0.428203
147469		1.16694	0.722739	41.5	41	42	56	51.5	47.5	2	4	4.5	2.5	4	2	3.5	2.83333	0.0101266	0.0276817	0.0211765	0.0114943	0.0274914	0.0115607	0.0196616	0.0168488	0.45139	0.547033
147779		N/A	N/A	39.5	40	39	52	45.5	46.5	1	2	2	-0.5	-3.5	-2	1.66667	-2	0.00506329	0.0138408	0.00941176	N/A	N/A	N/A	0.00943863	N/A	0.464986	N/A
148590		N/A	N/A	38.5	37.5	39.5	49	45	45	-0.5	1	3	-2	-4	-2	1.16667	-2.66667	N/A	0.00692042	0.0141176	N/A	N/A	N/A	0.010519	N/A	0.48381	N/A
148065		0.788194	0.567582	44	45	42	61.5	59.5	53.5	6.5	8.5	6	9	11.5	5.5	7	8.66667	0.0329114	0.0588235	0.0282353	0.0413793	0.0790378	0.0317919	0.0399901	0.0507363	0.412027	0.492234
147386	mmu-miR-212-5p	0.93725	0.848209	41	41	41.5	56.5	51	45	3	5	4.5	5	4	-3	4.16667	2	0.0151899	0.0346021	0.0211765	0.0229885	0.0274914	N/A	0.0236561	0.02524	0.420222	0.126151
148402		1.04476	0.843616	51	49	50.5	62.5	61.5	59.5	12.5	12.5	13.5	9.5	12	13.5	12.8333	11.6667	0.0632911	0.0865052	0.0635294	0.0436782	0.0824742	0.0780347	0.0711086	0.0680624	0.187521	0.311974
148628		0.760767	0.639426	42	40	40.5	49.5	51	53.5	4	4	3.5	1	4.5	8.5	3.83333	4.66667	0.0202532	0.0276817	0.0164706	0.0045977	0.0309278	0.0491329	0.0214685	0.0282195	0.265668	0.793452
148064		1.06172	0.846037	68	67.5	110.5	102	71.5	90	29	31.5	74	55	23.5	44.5	44.8333	41	0.146835	0.217993	0.348235	0.252874	0.161512	0.257225	0.237688	0.22387	0.429699	0.241424
148317		0.641932	0.149065	49	52	52.5	68.5	64.5	71	10.5	16	15.5	22.5	15.5	27.5	14	21.8333	0.0531646	0.110727	0.0729412	0.103448	0.106529	0.15896	0.0789441	0.122979	0.370475	0.253686
148571	mmu-miR-344e-5p/mmu-miR-344h-5p	0.736175	N/A	37	39	40.5	48.5	44.5	43	-0.5	3	3.5	5.5	-0.5	-2.5	2	0.833333	N/A	0.0207612	0.0164706	0.0252874	N/A	N/A	0.0186159	0.0252874	0.162976	N/A
148522	mmu-miR-412-5p	0.801866	0.698866	38.5	39.5	38	46.5	46	45.5	0	3.5	1.5	4	3	-3	1.66667	1.33333	N/A	0.0242215	0.00705882	0.0183908	0.0206186	N/A	0.0156401	0.0195047	0.77594	0.0807631
148249	mghv-miR-M1-6*	0.645389	0.0186356	310	353	399.5	659.5	418	527	272.5	317	362.5	618.5	371.5	481.5	317.333	490.5	1.37975	2.19377	1.70588	2.84368	2.55326	2.78324	1.7598	2.72673	0.2328	0.0561964
148036	mghv-miR-M1-3*	0.852985	0.631818	48.5	49	66.5	58	71	68.5	12.5	13.5	29	17	23.5	18	18.3333	19.5	0.0632911	0.0934256	0.136471	0.0781609	0.161512	0.104046	0.0977291	0.114573	0.376337	0.372348
148020	mmu-miR-3078-3p	0.732615	0.228269	52	43.5	60	69	60.5	63.5	12	7	23	23	13.5	17	14	17.8333	0.0607595	0.0484429	0.108235	0.105747	0.0927835	0.0982659	0.0724792	0.0989322	0.435602	0.0657768
148310	mmu-miR-3094-5p	0.850943	0.720374	42	40	47.5	57	53.5	58	2.5	4	11	5.5	4.5	9	5.83333	6.33333	0.0126582	0.0276817	0.0517647	0.0252874	0.0309278	0.0520231	0.0307015	0.0360794	0.642553	0.390602
148105	mmu-miR-3106-3p	1.555	0.261019	42.5	40	41.5	52	46.5	46	3.5	3.5	4	5	1.5	1	3.66667	2.5	0.0177215	0.0242215	0.0188235	0.0229885	0.0103093	0.00578035	0.0202555	0.013026	0.171733	0.684779
148187	mmu-miR-410-5p	0.590383	0.0760066	47	40	44	62.5	58	59.5	7	3.5	6.5	13	8.5	6	5.66667	9.16667	0.035443	0.0242215	0.0305882	0.0597701	0.0584192	0.0346821	0.0300842	0.0509571	0.187066	0.276915
148690	mmu-miR-466d-5p	1.4027	0.0224474	113.5	100.5	113.5	121.5	88	93	74.5	63.5	75.5	67	41	42.5	71.1667	50.1667	0.377215	0.439446	0.355294	0.308046	0.281787	0.245665	0.390652	0.278499	0.111751	0.112461
148041	mmu-miR-344g-3p	0.668655	0.474335	42	41.5	42.5	63.5	51	52	3.5	4	4.5	12.5	1.5	5.5	4	6.5	0.0177215	0.0276817	0.0211765	0.0574713	0.0103093	0.0317919	0.0221932	0.0331908	0.227877	0.711404
148129		0.651837	0.331063	46.5	44.5	45	73.5	56	58	6	6.5	7.5	19	4	9.5	6.66667	10.8333	0.0303797	0.0449827	0.0352941	0.0873563	0.0274914	0.0549133	0.0368855	0.056587	0.201445	0.529583
148218	mghv-miR-M1-11-3p	0.568777	0.144781	276.5	265.5	233.5	331	470.5	453.5	237	228	196.5	275.5	423.5	403.5	220.5	367.5	1.2	1.57785	0.924706	1.26667	2.91065	2.33237	1.23419	2.1699	0.265692	0.384327
148647	mmu-miR-3470b	1.10984	N/A	60.5	60.5	83	81.5	49.5	43	20	23	45.5	31	-5	-5	29.5	7	0.101266	0.15917	0.214118	0.142529	N/A	N/A	0.158184	0.142529	0.356751	N/A
148561	mmu-miR-547-5p	0.458605	0.0400799	48	48	47.5	69.5	68	70.5	7.5	11.5	9.5	18.5	18.5	24.5	9.5	20.5	0.0379747	0.0795848	0.0447059	0.0850575	0.127148	0.141618	0.0540884	0.117941	0.412944	0.249132
148591		0.982194	0.866954	123	111.5	139.5	169.5	106.5	133.5	84.5	74.5	102.5	114.5	58.5	90.5	87.1667	87.8333	0.427848	0.515571	0.482353	0.526437	0.402062	0.523121	0.475257	0.483873	0.0931912	0.146464
148411	mmu-miR-215-3p	0.495324	0.156424	41	38.5	39.5	54.5	49.5	48.5	2	2	2	5.5	1.5	5.5	2	4.16667	0.0101266	0.0138408	0.00941176	0.0252874	0.0103093	0.0317919	0.0111264	0.0224628	0.213707	0.490424
148010	mghv-miR-M1-10*	0.170484	0.00991677	41.5	38.5	39	65	47	58.5	2.5	1.5	2.5	12	-1	14	2.16667	8.33333	0.0126582	0.0103806	0.0117647	0.0551724	N/A	0.0809249	0.0116012	0.0680486	0.0989187	0.267599
148100	mmu-miR-1947-3p	0.944796	0.621894	87.5	85.5	108	118	93.5	101.5	47.5	49	70.5	66	47	58.5	55.6667	57.1667	0.240506	0.3391	0.331765	0.303448	0.323024	0.33815	0.30379	0.321541	0.18081	0.0541097
148148	mmu-miR-3057-5p	0.715796	N/A	42.5	41	42	53	47.5	46	4	4	4.5	7	-2	-2	4.16667	1	0.0202532	0.0276817	0.0211765	0.0321839	N/A	N/A	0.0230371	0.0321839	0.175748	N/A
148415	mmu-miR-668-5p	0.917667	0.674686	51	48.5	61.5	67.5	64.5	62	12.5	12	23.5	18	16.5	14.5	16	16.3333	0.0632911	0.083045	0.110588	0.0827586	0.113402	0.083815	0.0856415	0.0933252	0.27738	0.186392
148598	mmu-miR-466o-3p	0.493661	N/A	40	39.5	42.5	50.5	42.5	42	2	3.5	5	8.5	-6	-3	3.5	-0.166667	0.0101266	0.0242215	0.0235294	0.0390805	N/A	N/A	0.0192925	0.0390805	0.411841	N/A
148390		1.7388	0.353236	39.5	39.5	39	46.5	50.5	46	0	3.5	2.5	4	1	1	2	2	N/A	0.0242215	0.0117647	0.0183908	0.00687285	0.00578035	0.0179931	0.010348	0.489535	0.67517
148254	mmu-miR-194-1-3p	1.52804	0.467558	46.5	43.5	54	62	48	48.5	9	7.5	17	18.5	2	3	11.1667	7.83333	0.0455696	0.0519031	0.08	0.0850575	0.0137457	0.017341	0.0591576	0.0387147	0.309779	1.0377
148370	mmu-miR-466n-3p	0.683725	0.161311	57	58	71.5	73.5	80.5	82.5	20	21.5	35.5	32	37.5	35.5	25.6667	35	0.101266	0.148789	0.167059	0.147126	0.257732	0.205202	0.139038	0.203354	0.244272	0.272068
148177	mmu-miR-344f-5p	0.79846	0.35325	45	45	57	63	56	58	8.5	9.5	20.5	21	12	13.5	12.8333	15.5	0.043038	0.0657439	0.0964706	0.0965517	0.0824742	0.0780347	0.0684175	0.0856869	0.391953	0.112824
148404		1.0135	0.965223	91.5	69	124.5	132	86	82.5	55	31	87.5	91	40	34.5	57.8333	55.1667	0.278481	0.214533	0.411765	0.418391	0.274914	0.199422	0.301593	0.297576	0.333651	0.373786
148341		5.91533	N/A	42.5	38.5	39	48.5	48	45	3	2	2.5	0.5	0	-1.5	2.5	-0.333333	0.0151899	0.0138408	0.0117647	0.00229885	N/A	N/A	0.0135985	0.00229885	0.126882	N/A
11144		1.03366	N/A	47.5	38.5	39	50	50	45.5	8.5	2	1.5	-0.5	3	0	4	0.833333	0.043038	0.0138408	0.00705882	N/A	0.0206186	N/A	0.0213125	0.0206186	0.897026	N/A
11037		0.64546	0.132858	64	57.5	61	90	69.5	91	25	21	24.5	38.5	22	47	23.5	35.8333	0.126582	0.145329	0.115294	0.177011	0.151203	0.271676	0.129068	0.199964	0.117541	0.317216
42774		0.437855	0.00610256	55.5	52	53.5	104.5	71.5	78	12.5	14.5	16.5	46.5	23	31	14.5	33.5	0.0632911	0.100346	0.0776471	0.213793	0.158076	0.179191	0.0804281	0.183686	0.232299	0.153139
17425	mmu-miR-467b-5p	1.58698	0.413266	53.5	51.5	71	72	50	49	15	14.5	34	24	4.5	0	21.1667	9.5	0.0759494	0.100346	0.16	0.110345	0.0309278	N/A	0.112098	0.0706363	0.385734	0.795006
146083	mmu-miR-1906	0.440332	0.0454137	42	38.5	41.5	56	52	45.5	3	1	4	7.5	4	-3	2.66667	2.83333	0.0151899	0.00692042	0.0188235	0.0344828	0.0274914	N/A	0.0136446	0.0309871	0.447075	0.159538
168646		0.437892	0.00404705	64.5	63.5	74	125.5	98	118	25.5	26	36	70.5	50	73.5	29.1667	64.6667	0.129114	0.179931	0.169412	0.324138	0.343643	0.424855	0.159485	0.364212	0.168186	0.146663
168958		0.723453	0.460535	117.5	132.5	160.5	114	202	210.5	78	95	123	58.5	151	164	98.6667	124.5	0.394937	0.657439	0.578824	0.268966	1.0378	0.947977	0.543733	0.751581	0.247775	0.559305
168677		1.33789	0.210213	520	258	517.5	480.5	255.5	269.5	481.5	221	479.5	430	202.5	222	394	284.833	2.43797	1.52941	2.25647	1.97701	1.39175	1.28324	2.07462	1.55067	0.231756	0.240664
168808		N/A	N/A	39.5	38	38.5	47	43.5	44	1.5	1	1	-1.5	-8.5	-3.5	1.16667	-4.5	0.00759494	0.00692042	0.00470588	N/A	N/A	N/A	0.00640708	N/A	0.235894	N/A
168796		1.8494	0.130349	64	64.5	78.5	87	61.5	55.5	25.5	28	40.5	35.5	9.5	8.5	31.3333	17.8333	0.129114	0.193772	0.190588	0.163218	0.0652921	0.0491329	0.171158	0.0925478	0.212938	0.667045
168625		0.745665	N/A	44	39.5	46	56.5	48.5	45.5	6.5	2.5	9	9	0	-1.5	6	2.5	0.0329114	0.017301	0.0423529	0.0413793	N/A	N/A	0.0308551	0.0413793	0.410042	N/A
168593		0.213233	N/A	41	40.5	39	62.5	45.5	46.5	3	3.5	1	15	-3	0	2.5	4	0.0151899	0.0242215	0.00470588	0.0689655	N/A	N/A	0.0147057	0.0689655	0.664148	N/A
168632		0.719296	0.110027	60.5	53	52.5	71.5	72	72	22	16.5	15	25	23	24	17.8333	24	0.111392	0.114187	0.0705882	0.114943	0.158076	0.138728	0.0987225	0.137249	0.247208	0.157412
168898		0.545963	0.0979302	64	64	88.5	93	96.5	129.5	26	27.5	50.5	49.5	50	78.5	34.6667	59.3333	0.131646	0.190311	0.237647	0.227586	0.343643	0.453757	0.186535	0.341662	0.284674	0.331025
168559		2.41973	0.0193301	100	98.5	109.5	82.5	77.5	58	62	62.5	72	37.5	30.5	11.5	65.5	26.5	0.313924	0.432526	0.338824	0.172414	0.209622	0.066474	0.361758	0.149503	0.172875	0.4968
168765		1.63769	0.350472	38	37.5	40	43.5	46	45.5	-0.5	1.5	2	2	-0.5	0.5	1	0.666667	N/A	0.0103806	0.00941176	0.0091954	N/A	0.00289017	0.00989619	0.00604279	0.0692272	0.737817
168849		0.478577	0.163805	39.5	39	47	44.5	56.5	60	2.5	3.5	10	-0.5	6.5	12.5	5.33333	6.16667	0.0126582	0.0242215	0.0470588	N/A	0.0446735	0.0722543	0.0279795	0.0584639	0.625654	0.333583
168614		1.43326	0.216506	50	46.5	60	56	60.5	52.5	13.5	10.5	22	14.5	10.5	5.5	15.3333	10.1667	0.0683544	0.0726644	0.103529	0.0666667	0.0721649	0.0317919	0.0815161	0.0568745	0.235359	0.384978
168683		2.04258	0.244555	46	48.5	60	58.5	47	50.5	8	13	24	17	0.5	6.5	15	8	0.0405063	0.0899654	0.112941	0.0781609	0.00343643	0.0375723	0.0811376	0.0397232	0.456207	0.941733
168790		1.17332	0.611924	60.5	53	74	62	69	60.5	23.5	14	38.5	21.5	23.5	13.5	25.3333	19.5	0.118987	0.0968858	0.181176	0.0988506	0.161512	0.0780347	0.13235	0.112799	0.330225	0.385212
168806		1.05111	N/A	42.5	38.5	39.5	50	44	44	4.5	2	3	3.5	-3.5	-1	3.16667	-0.333333	0.0227848	0.0138408	0.0141176	0.016092	N/A	N/A	0.0169144	0.016092	0.300677	N/A
168924		1.37569	0.307095	41	38.5	38.5	50.5	41	44.5	0	1.5	1.5	1.5	-5.5	1	1	-1	N/A	0.0103806	0.00705882	0.00689655	N/A	0.00578035	0.00871972	0.00633845	0.269374	0.124522
168891		0.592042	N/A	40.5	37.5	38	50.5	44	46.5	-0.5	0.5	1	1.5	-3	-1	0.333333	-0.833333	N/A	0.00346021	0.00470588	0.00689655	N/A	N/A	0.00408304	0.00689655	0.215727	N/A
168928		0.439656	0.0995666	76	69	50.5	92	112	110	27.5	32	14	39.5	60.5	64.5	24.5	54.8333	0.139241	0.221453	0.0658824	0.181609	0.415808	0.372832	0.142192	0.323416	0.54734	0.385492
168702		2.07562	0.00854549	366	334	387	228	211.5	161.5	323.5	296.5	350.5	172	162.5	115	323.5	149.833	1.63797	2.0519	1.64941	0.790805	1.11684	0.66474	1.77976	0.857461	0.132461	0.272087
169080		0.857698	0.76599	38	41	39	52	50	53	-1	3.5	2	3.5	-1.5	4	1.5	2	N/A	0.0242215	0.00941176	0.016092	N/A	0.0231214	0.0168166	0.0196067	0.62272	0.253514
169056		1.20975	0.488259	43	41	43.5	53	48	53	5	4	6.5	3	3	6	5.16667	4	0.0253165	0.0276817	0.0305882	0.0137931	0.0206186	0.0346821	0.0278621	0.0230312	0.0947709	0.462478
169253		0.737626	0.490578	41.5	44	48	61.5	53	61.5	2.5	6.5	10.5	10.5	4	12	6.5	8.83333	0.0126582	0.0449827	0.0494118	0.0482759	0.0274914	0.0693642	0.0356842	0.0483771	0.562257	0.432778
169022		0.694411	0.228294	50	49	55	68.5	63.5	76	11	12	17.5	20	11.5	25.5	13.5	19	0.0556962	0.083045	0.0823529	0.091954	0.0790378	0.147399	0.073698	0.10613	0.211592	0.342207
169266		3.32549	0.108708	2289	945	1433	1531.5	89.5	101.5	2250	908	1396	1481	25.5	53	1518	519.833	11.3924	6.28374	6.56941	6.8092	0.175258	0.306358	8.08185	2.43027	0.355188	1.56066
169334		1.41273	N/A	37.5	37.5	39.5	48	47.5	45.5	-0.5	1	2	-1.5	-4.5	1	0.833333	-1.66667	N/A	0.00692042	0.00941176	N/A	N/A	0.00578035	0.00816609	0.00578035	0.215727	N/A
169262		0.989237	0.987635	48.5	43	45.5	72.5	53	48.5	11	6	7	21.5	3.5	1.5	8	8.83333	0.0556962	0.0415225	0.0329412	0.0988506	0.024055	0.00867052	0.0433866	0.0438587	0.264862	1.09993
169079		1.53115	0.0886166	413.5	307	390.5	411	151.5	256.5	374.5	270.5	353.5	358.5	103.5	205.5	332.833	222.5	1.8962	1.87197	1.66353	1.64828	0.71134	1.18786	1.81057	1.18249	0.0706487	0.396189
169213		1.37572	0.488453	50	47.5	71	71.5	55	59.5	11.5	11	33.5	22.5	7	10.5	18.6667	13.3333	0.0582278	0.0761246	0.157647	0.103448	0.04811	0.0606936	0.0973332	0.0707506	0.544463	0.409997
169355		0.778219	0.0351881	228	191	226.5	285	244.5	273.5	188.5	154	189.5	241	196.5	222	177.333	219.833	0.95443	1.06574	0.891765	1.10805	1.35052	1.28324	0.970646	1.24727	0.0907806	0.100358
169238		1.90011	0.112404	151.5	102	151.5	159	69	72.5	112	65.5	114	110	22.5	27.5	97.1667	53.3333	0.567089	0.453287	0.536471	0.505747	0.154639	0.15896	0.518949	0.273115	0.113478	0.737698
169363		0.639514	0.384583	143	105.5	176	186	117	304	104	70	138.5	139.5	68	258	104.167	155.167	0.526582	0.484429	0.651765	0.641379	0.467354	1.49133	0.554259	0.866688	0.157026	0.632188
169061		N/A	N/A	39.5	36.5	38.5	41	48	43.5	1.5	0.5	2	-2.5	0	-2	1.33333	-1.5	0.00759494	0.00346021	0.00941176	N/A	N/A	N/A	0.0068223	N/A	0.447075	N/A
169082		0.303203	0.0986152	60.5	53	61	79.5	138.5	114.5	23.5	17	23.5	33.5	84.5	71	21.3333	63	0.118987	0.117647	0.110588	0.154023	0.580756	0.410405	0.115741	0.381728	0.0389867	0.562723
169096		0.552781	0.267891	334	388.5	279.5	330.5	743	585	297.5	352.5	241.5	288	693	537.5	297.167	506.167	1.50633	2.43945	1.13647	1.32414	4.76289	3.10694	1.69408	3.06465	0.396363	0.561161
169304		0.683786	N/A	37	38	37.5	44	42	42	0	2.5	1	3.5	-5.5	-2.5	1.16667	-1.5	N/A	0.017301	0.00470588	0.016092	N/A	N/A	0.0110035	0.016092	0.809393	N/A
169171		0.793184	0.292273	603	366	589	576.5	667.5	572	566	330	552	534.5	619.5	528	482.667	560.667	2.86582	2.28374	2.59765	2.45747	4.25773	3.05202	2.5824	3.25574	0.112818	0.281735
169356		1.4136	N/A	42	39	41.5	45.5	47	41.5	1.5	2.5	4	-4.5	1.5	-2.5	2.66667	-1.83333	0.00759494	0.017301	0.0188235	N/A	0.0103093	N/A	0.0145732	0.0103093	0.417966	N/A
169084		N/A	N/A	39.5	38	38.5	52	43.5	43	0	1.5	0.5	0	-3	-4	0.666667	-2.33333	N/A	0.0103806	0.00235294	N/A	N/A	N/A	0.00636678	N/A	0.891569	N/A
169020		0.916873	0.826402	48.5	40.5	45.5	56	49.5	54.5	2.5	3.5	8	5.5	0	5	4.66667	3.5	0.0126582	0.0242215	0.0376471	0.0252874	N/A	0.0289017	0.0248422	0.0270945	0.503416	0.0943271
169331	mmu-miR-5104	0.49123	N/A	42.5	39.5	40	57	47.5	43.5	0.5	2	3	4.5	-1	-2.5	1.83333	0.333333	0.00253165	0.0138408	0.0141176	0.0206897	N/A	N/A	0.0101634	0.0206897	0.650445	N/A
169344	mmu-miR-3473b	3.98531	0.0823014	894.5	849.5	2002.5	1042	89	52.5	855	811.5	1965	985.5	41	0.5	1210.5	342.333	4.32911	5.61592	9.24706	4.53103	0.281787	0.00289017	6.39736	1.60524	0.398664	1.58086
169025	mmu-miR-5620-5p	0.213542	0.218339	50	43.5	52.5	67	67.5	134	9.5	5.5	14.5	17	21.5	86	9.83333	41.5	0.0481013	0.0380623	0.0682353	0.0781609	0.147766	0.49711	0.0514663	0.241012	0.298553	0.931491
168777	mmu-miR-5615-5p	1.19528	0.668059	51.5	58	58	80	56	58	12.5	21	19.5	29.5	8	10.5	17.6667	16	0.0632911	0.145329	0.0917647	0.135632	0.0549828	0.0606936	0.100128	0.0837695	0.416	0.537248
169414		1.13642	N/A	38.5	39	39	52	43	43.5	0	2	1.5	2	-4.5	-5.5	1.16667	-2.66667	N/A	0.0138408	0.00705882	0.0091954	N/A	N/A	0.0104498	0.0091954	0.458917	N/A
168826	mmu-miR-5624-5p	1.1318	0.524312	50.5	46	50	58	46.5	57	10	9	12	8.5	-3	10.5	10.3333	5.33333	0.0506329	0.0622837	0.0564706	0.0390805	N/A	0.0606936	0.0564624	0.0498871	0.103173	0.306349
169399		0.349036	0.159766	55	61.5	67.5	89	99	155.5	16	24	30	39.5	42.5	110.5	23.3333	64.1667	0.0810127	0.16609	0.141176	0.181609	0.292096	0.638728	0.129426	0.370811	0.337944	0.643208
169008	mmu-miR-5111-5p	0.106057	0.147952	442	176.5	360	223	2523.5	4350.5	402.5	139.5	322	170	2469	4300	288	2313	2.03797	0.965398	1.51529	0.781609	16.9691	24.8555	1.50622	14.2021	0.356087	0.864181
169105	mmu-miR-3963	0.909909	0.34961	10768	7284	12471.5	11102	9497	11021.5	10727.5	7247	12433	11049	9445.5	10967.5	10135.8	10487.3	54.3165	50.1522	58.5082	50.8	64.9175	63.396	54.3256	59.7045	0.0769066	0.129788
42494	mmu-miR-712-3p	0.444472	0.0342147	81	78	78.5	121.5	126.5	160	43	42.5	42	80.5	80	117	42.5	92.5	0.217722	0.294118	0.197647	0.370115	0.549828	0.676301	0.236495	0.532081	0.215234	0.289171
17418		0.684591	0.196996	50	54	58.5	82	64.5	64	13.5	18.5	21.5	41.5	19.5	19	17.8333	26.6667	0.0683544	0.128028	0.101176	0.190805	0.134021	0.109827	0.0991862	0.144884	0.301316	0.286903
42891		0.885662	0.39275	432.5	469	561.5	602	505.5	515	396	434.5	524	561.5	458	469.5	451.5	496.333	2.00506	3.00692	2.46588	2.58161	3.14777	2.71387	2.49262	2.81442	0.201179	0.105232
46816	mcmv-miR-m01-4*	0.817344	0.70955	39	39	44.5	43	52.5	41	2.5	3.5	6.5	3	6	-3.5	4.16667	1.83333	0.0126582	0.0242215	0.0305882	0.0137931	0.0412371	N/A	0.0224893	0.0275151	0.404176	0.70528
42757		1.73947	0.387202	37.5	39.5	40	43	47	48	1	4.5	4	3.5	1	1.5	3.16667	2	0.00506329	0.0311419	0.0188235	0.016092	0.00687285	0.00867052	0.0183429	0.0105451	0.711225	0.463445
11108	mmu-miR-425-3p	0.875892	0.565635	47.5	47.5	51	53	58.5	57	10	12	13	13	14	11.5	11.6667	12.8333	0.0506329	0.083045	0.0611765	0.0597701	0.0962199	0.066474	0.0649515	0.0741547	0.254536	0.261626
11015		1.29038	0.388195	56	51.5	65	69	54	58.5	19	17	26.5	29	7	14	20.8333	16.6667	0.0962025	0.117647	0.124706	0.133333	0.04811	0.0809249	0.112852	0.0874561	0.131539	0.491509
42853		1.50517	0.530115	51	47.5	59.5	65.5	48	45	15.5	13	21	25	0.5	0	16.5	8.5	0.078481	0.0899654	0.0988235	0.114943	0.00343643	N/A	0.08909	0.0591895	0.114485	1.33211
42829	mmu-miR-127-3p	2.66357	0.107099	262	158.5	419.5	257	84	81.5	225.5	123.5	383	216	34	34.5	244	94.8333	1.14177	0.854671	1.80235	0.993103	0.233677	0.199422	1.26627	0.475401	0.383768	0.943774
46259		0.587928	0.130447	74	66.5	94.5	93	123.5	109	38	31.5	54	52	75	65	41.1667	64	0.192405	0.217993	0.254118	0.23908	0.515464	0.375723	0.221505	0.376756	0.139978	0.366802
46737		0.899234	0.652596	365.5	180	392	281.5	302.5	381	329	145.5	351	241.5	256	335.5	275.167	277.667	1.66582	1.00692	1.65176	1.11034	1.75945	1.93931	1.4415	1.60303	0.261134	0.272019
42658	mmu-miR-681	1.10795	0.149027	53	48.5	60.5	61.5	54	57.5	17	13	20	19.5	11.5	13	16.6667	14.6667	0.0860759	0.0899654	0.0941176	0.0896552	0.0790378	0.0751445	0.090053	0.0812792	0.0446578	0.0924038
42719	mmu-miR-324-3p	0.55876	0.12689	71.5	66	68	79.5	102.5	114.5	36	31	32.5	40	55	73	33.1667	56	0.182278	0.214533	0.152941	0.183908	0.378007	0.421965	0.183251	0.32796	0.168116	0.386249
42470		0.535249	0.04662	44	42.5	45	54.5	59	59	8	7.5	6	12.5	13.5	13	7.16667	13	0.0405063	0.0519031	0.0282353	0.0574713	0.0927835	0.0751445	0.0402149	0.0751331	0.294334	0.234998
42535		0.595127	0.1918	41.5	40.5	40	50	54.5	50.5	5	6	1.5	9	7	6	4.16667	7.33333	0.0253165	0.0415225	0.00705882	0.0413793	0.04811	0.0346821	0.0246326	0.0413905	0.699967	0.16221
42601	mmu-miR-540-5p	1.46405	0.196532	54.5	47	61	63.5	56	53.5	18.5	12	24	22	6.5	9	18.1667	12.5	0.0936709	0.083045	0.112941	0.101149	0.0446735	0.0520231	0.0965523	0.0659487	0.156961	0.465596
42542		1.07913	0.620086	151.5	94.5	157	127	128.5	130.5	114.5	59.5	119	85	80	86	97.6667	83.6667	0.579747	0.411765	0.56	0.390805	0.549828	0.49711	0.517171	0.479248	0.177536	0.16902
42680		0.866331	0.592561	43.5	42.5	52.5	55	51	58	6.5	7	14.5	13.5	6	12	9.33333	10.5	0.0329114	0.0484429	0.0682353	0.062069	0.0412371	0.0693642	0.0498632	0.0575567	0.355066	0.253599
42607	mmu-miR-653-5p	0.474411	0.36592	37	37.5	40	46.5	54.5	47.5	0	2.5	3	4.5	8.5	3.5	1.83333	5.5	N/A	0.017301	0.0141176	0.0206897	0.0584192	0.0202312	0.0157093	0.0331134	0.14329	0.661869
17646		1.06289	0.771724	74	73.5	108	105	78.5	91	37.5	39	71.5	62.5	28.5	46	49.3333	45.6667	0.189873	0.269896	0.336471	0.287356	0.195876	0.265896	0.265413	0.24971	0.276555	0.191582
17893		0.499968	0.174369	42.5	38	43	49	58.5	53	7	3	6	8.5	13	7	5.33333	9.5	0.035443	0.0207612	0.0282353	0.0390805	0.0893471	0.0404624	0.0281465	0.0562967	0.260824	0.508571
6880	mmu-miR-297a-5p	1.73966	0.215133	50	47	59	57	55	48	14	11.5	23	18.5	8	1.5	16.1667	9.33333	0.0708861	0.0795848	0.108235	0.0850575	0.0549828	0.00867052	0.0862354	0.0495703	0.226619	0.776273
42448		0.370688	0.0648114	71	68	76.5	107.5	156.5	132.5	34	33	38.5	67.5	110	87	35.1667	88.1667	0.172152	0.228374	0.181176	0.310345	0.756014	0.50289	0.193901	0.523083	0.155717	0.427312
32095		0.385757	0.121512	39	40	42	46.5	56.5	53.5	2	5	3.5	6	11.5	9	3.5	8.83333	0.0101266	0.0346021	0.0164706	0.0275862	0.0790378	0.0520231	0.0203997	0.0528824	0.622655	0.486676
42567	mmu-miR-590-3p	0.660701	0.543037	38	38	38.5	39	46	45	0.5	2.5	1	0	1.5	2.5	1.33333	1.33333	0.00253165	0.017301	0.00470588	N/A	0.0103093	0.0144509	0.00817952	0.0123801	0.974864	0.236553
42903		0.255463	N/A	36.5	36	37	45	44.5	42	0.5	1.5	1	5	-0.5	-3	1	0.5	0.00253165	0.0103806	0.00470588	0.0229885	N/A	N/A	0.00587272	0.0229885	0.690055	N/A
42879	mmu-miR-92a-2-5p	0.883484	0.484004	48.5	47.5	58.5	63	57	58	12	13	21	23.5	11.5	16.5	15.3333	17.1667	0.0607595	0.0899654	0.0988235	0.108046	0.0790378	0.0953757	0.0831828	0.0941532	0.239447	0.154458
42758		1.44154	0.419352	41.5	42.5	51.5	50	47	50.5	5	7.5	13.5	8.5	-1	4.5	8.66667	4	0.0253165	0.0519031	0.0635294	0.0390805	N/A	0.0260116	0.0469163	0.032546	0.417519	0.28394
30973	mmu-miR-384-3p	0.650852	N/A	40	36.5	42.5	44.5	42	40.5	1.5	1	5.5	4.5	-4	-4.5	2.66667	-1.33333	0.00759494	0.00692042	0.0258824	0.0206897	N/A	N/A	0.0134659	0.0206897	0.798925	N/A
17325		0.846484	0.349342	53	45.5	51	55.5	58.5	61.5	17	10.5	14.5	15	13	19	14	15.6667	0.0860759	0.0726644	0.0682353	0.0689655	0.0893471	0.109827	0.0756585	0.0893797	0.122783	0.228582
42714	mmu-miR-509-5p	0.869383	N/A	37.5	40	42	45	48	44	1.5	5	2.5	4.5	-1	-0.5	3	1	0.00759494	0.0346021	0.0117647	0.0206897	N/A	N/A	0.0179872	0.0206897	0.808303	N/A
17630		0.83013	0.627815	41.5	41.5	41.5	51	53	48.5	5.5	6	3	10	5	3.5	4.83333	6.16667	0.0278481	0.0415225	0.0141176	0.045977	0.0343643	0.0202312	0.0278294	0.0335242	0.492372	0.384601
42941		0.657418	0.440028	38	38.5	38	43	49.5	48.5	2	3	1	2.5	2	5	2	3.16667	0.0101266	0.0207612	0.00470588	0.0114943	0.0137457	0.0289017	0.0118646	0.0180472	0.6884	0.524592
42944		0.256918	0.0610842	42.5	44	45.5	59	84	75.5	6.5	8.5	8	18	36	30	7.66667	28	0.0329114	0.0588235	0.0376471	0.0827586	0.247423	0.17341	0.0431273	0.167864	0.319936	0.491303
14305	mmu-miR-376b-5p	1.20701	0.776332	47	41	60.5	67	51.5	48	10.5	6	22.5	26	3	4.5	13	11.1667	0.0531646	0.0415225	0.105882	0.11954	0.0206186	0.0260116	0.0668565	0.0553901	0.512965	1.00417
42562		0.970154	0.875942	45	42	48.5	57	55.5	52.5	9	7	12.5	15	7	7	9.5	9.66667	0.0455696	0.0484429	0.0588235	0.0689655	0.04811	0.0404624	0.0509454	0.0525126	0.136859	0.280937
42571	mmu-miR-129-1-3p	0.608257	0.135446	125	98	145	140.5	172	212.5	88	63	108.5	98	127	167	86.5	130.667	0.44557	0.435986	0.510588	0.450575	0.872852	0.965318	0.464048	0.762915	0.0874669	0.359696
17439		1.10795	0.525925	70.5	60	71.5	71	62.5	75.5	33.5	24.5	33.5	30	17	33.5	30.5	26.8333	0.16962	0.16955	0.157647	0.137931	0.116838	0.193642	0.165606	0.14947	0.0416204	0.265474
46443		0.294344	0.100851	40.5	39.5	42	48	58	64	3.5	4	4	6.5	11	19.5	3.83333	12.3333	0.0177215	0.0276817	0.0188235	0.0298851	0.0756014	0.112717	0.0214089	0.0727344	0.255045	0.570434
10923	mmu-miR-107-3p	1.71264	0.284549	397	162	360.5	388.5	101	139.5	360.5	127.5	323	345	51	92	270.333	162.667	1.82532	0.882353	1.52	1.58621	0.350515	0.531792	1.40922	0.822838	0.341424	0.810951
46850		0.566539	0.151865	47.5	49	51.5	61	65.5	75.5	11	13.5	13.5	18	16.5	31	12.6667	21.8333	0.0556962	0.0934256	0.0635294	0.0827586	0.113402	0.179191	0.0708837	0.125117	0.280894	0.393806
27672	mmu-miR-615-3p	0.770225	0.3304	271	270	338.5	324	411.5	335.5	235	236	303	283.5	367	292.5	258	314.333	1.18987	1.63322	1.42588	1.30345	2.52234	1.69075	1.41632	1.83885	0.156621	0.338687
17503	mmu-miR-590-5p	0.732226	0.577819	40.5	38	40	43	49	51.5	4	2.5	3.5	3	2	8	3.33333	4.33333	0.0202532	0.017301	0.0164706	0.0137931	0.0137457	0.0462428	0.0180083	0.0245939	0.110393	0.762325
13140	mmu-miR-138-5p	0.735628	0.562619	77	69	163.5	93.5	156	116	39.5	33.5	126.5	54	109	69	66.5	77.3333	0.2	0.231834	0.595294	0.248276	0.749141	0.398844	0.342376	0.46542	0.641432	0.552155
42449	mmu-miR-293-5p	1.01874	N/A	41.5	38.5	37.5	44.5	48	44	4	3.5	1	3.5	0	0	2.83333	1.16667	0.0202532	0.0242215	0.00470588	0.016092	N/A	N/A	0.0163935	0.016092	0.629177	N/A
11013	mmu-miR-181a-1-3p	0.823994	0.300457	42.5	39.5	47.5	50	52.5	53	5.5	5	10.5	10.5	6	8	7	8.16667	0.0278481	0.0346021	0.0494118	0.0482759	0.0412371	0.0462428	0.0372873	0.0452519	0.295805	0.0800514
46674	mcmv-miR-M55-1	0.543292	0.184148	39.5	38.5	39.5	45.5	53.5	43	2.5	3.5	1.5	5	4.5	-3	2.5	2.16667	0.0126582	0.0242215	0.00705882	0.0229885	0.0309278	N/A	0.0146462	0.0269582	0.597583	0.208247
42733	mmu-miR-702	0.665163	0.234466	53.5	53.5	53.5	59.5	70	77.5	17	18.5	15.5	18.5	23.5	32	17	24.6667	0.0860759	0.128028	0.0729412	0.0850575	0.161512	0.184971	0.0956816	0.143847	0.300706	0.363211
46328		0.700916	0.454901	214	103.5	161.5	115	197.5	287	177	68	123.5	74.5	151	242	122.833	155.833	0.896203	0.470588	0.581176	0.342529	1.0378	1.39884	0.649322	0.926391	0.340107	0.579559
29802	mmu-miR-144-3p	2.9691	0.161057	4648	1634.5	5004	2742	130.5	42	4612	1599	4967	2702	80.5	-1.5	3726	927	23.3519	11.0657	23.3741	12.423	0.553265	N/A	19.2639	6.48813	0.368556	1.29362
42551	mmu-miR-122-3p	0.680679	0.185596	67.5	61	59.5	74.5	85	84	31	26	20.5	31.5	37.5	40.5	25.8333	36.5	0.156962	0.179931	0.0964706	0.144828	0.257732	0.234104	0.144454	0.212221	0.298454	0.280595
42899	mmu-miR-377-5p	1.31703	0.355321	391.5	473.5	385.5	378.5	353	265.5	355.5	438.5	350.5	336	304	223	381.5	287.667	1.8	3.0346	1.64941	1.54483	2.08935	1.28902	2.16134	1.64106	0.351638	0.249077
42885		1.89991	0.0690308	160	103.5	180	150	85	76.5	124	68	143.5	108.5	35.5	33	111.833	59	0.627848	0.470588	0.675294	0.498851	0.243986	0.190751	0.591243	0.311196	0.181228	0.52918
42956		0.234236	0.204771	38.5	37.5	40	43.5	65.5	52.5	3	2.5	2.5	3.5	18	8.5	2.66667	10	0.0151899	0.017301	0.0117647	0.016092	0.123711	0.0491329	0.0147519	0.0629787	0.189402	0.875367
42968		0.448919	0.0864038	44	41	46	52.5	62.5	66.5	8.5	6	8.5	12	13	23	7.66667	16	0.043038	0.0415225	0.04	0.0551724	0.0893471	0.132948	0.0415202	0.0924892	0.0365844	0.421486
13149	mmu-miR-295-3p	0.748004	0.633697	36.5	37	39.5	44.5	47.5	48	0.5	2	3	4.5	2.5	0.5	1.83333	2.5	0.00253165	0.0138408	0.0141176	0.0206897	0.0171821	0.00289017	0.0101634	0.0135873	0.650445	0.693922
17732	mmu-miR-192-5p	1.03667	0.826899	71.5	52.5	76.5	80	70	72	35	17.5	41	39.5	21.5	25	31.1667	28.6667	0.177215	0.121107	0.192941	0.181609	0.147766	0.144509	0.163755	0.157961	0.230597	0.130059
46746		0.841788	0.657018	40.5	37.5	41.5	47	52	44.5	3.5	2	5	6.5	2	-0.5	3.5	2.66667	0.0177215	0.0138408	0.0235294	0.0298851	0.0137457	N/A	0.0183639	0.0218154	0.265528	0.523128
46251	mmu-miR-1193-3p	1.32236	0.215283	216	267	293	227.5	186	218.5	180	231.5	255.5	185.5	138	174.5	222.333	166	0.911392	1.60208	1.20235	0.852874	0.948454	1.00867	1.23861	0.936666	0.279965	0.0838768
42669		0.248331	0.224773	49	49.5	46.5	49.5	125.5	89	12.5	14.5	9	8.5	78	44	12	43.5	0.0632911	0.100346	0.0423529	0.0390805	0.536082	0.254335	0.0686634	0.276499	0.427701	0.901417
146135	mmu-miR-1968-5p	0.418697	0.00932279	39	38	42	49.5	55	50.5	2	2.5	2	7.5	4	4.5	2.16667	5.33333	0.0101266	0.017301	0.00941176	0.0344828	0.0274914	0.0260116	0.0122798	0.0293286	0.355314	0.154272
146019	mmu-miR-1839-5p	0.674691	0.498296	46.5	40	61.5	71.5	50	61.5	9.5	5	19.5	28.5	3	18.5	11.3333	16.6667	0.0481013	0.0346021	0.0917647	0.131034	0.0206186	0.106936	0.058156	0.0861965	0.513762	0.673534
146172	mmu-miR-1892	1.86712	0.141302	69	76	100	88.5	55	62	33	40.5	64	49.5	10.5	17.5	45.8333	25.8333	0.167089	0.280277	0.301176	0.227586	0.0721649	0.101156	0.249514	0.133636	0.289135	0.618432
4040	mmu-miR-9-5p	2.24309	0.250526	64.5	48	107	70.5	55.5	51.5	29	13	70	31	8	9.5	37.3333	16.1667	0.146835	0.0899654	0.329412	0.142529	0.0549828	0.0549133	0.188738	0.0841416	0.662835	0.600948
146195	mmu-miR-2139	0.858019	0.673541	78	85.5	115	93	127	91	41	50	77.5	54.5	81	45.5	56.1667	60.3333	0.207595	0.346021	0.364706	0.250575	0.556701	0.263006	0.306107	0.356761	0.280373	0.485662
42793		0.795509	0.417966	85.5	90.5	164	128.5	127.5	142	47	55	127	89.5	81	97	76.3333	89.1667	0.237975	0.380623	0.597647	0.411494	0.556701	0.560694	0.405415	0.50963	0.446736	0.16681
17892		0.436676	0.0612675	49.5	56.5	56	70	85.5	92.5	12	21	20	31	38.5	48.5	17.6667	39.3333	0.0607595	0.145329	0.0941176	0.142529	0.264605	0.280347	0.100069	0.22916	0.425683	0.329188
146222	mmu-miR-718	0.39276	0.0760155	42	42	43	50.5	62	66	4.5	7	7	10	15.5	19.5	6.16667	15	0.0227848	0.0484429	0.0329412	0.045977	0.106529	0.112717	0.034723	0.0884077	0.372132	0.417113
17927		1.61726	0.474438	1164.5	802	1912	2236.5	179	264.5	1128	767	1874.5	2194.5	131.5	220.5	1256.5	848.833	5.71139	5.30796	8.82118	10.0897	0.90378	1.27457	6.61351	4.08933	0.290694	1.27154
146187	mmu-miR-1941-3p	0.591688	0.0512796	77.5	78	108.5	120	123.5	137.5	40	43	71.5	77.5	76.5	92	51.5	82	0.202532	0.297578	0.336471	0.356322	0.525773	0.531792	0.27886	0.471296	0.24709	0.211366
146010		1.6811	0.037014	240	236.5	313	254.5	139.5	151	204.5	201.5	276	214.5	90.5	105.5	227.333	136.833	1.03544	1.39446	1.29882	0.986207	0.621993	0.609827	1.24291	0.739342	0.14959	0.289281
146140		0.750632	0.232037	92.5	90	121.5	114.5	119.5	148	56.5	55.5	85.5	74	70.5	104.5	65.8333	83	0.286076	0.384083	0.402353	0.34023	0.484536	0.604046	0.357504	0.476271	0.174905	0.277368
146184	mmu-miR-1965	0.492924	0.210028	38.5	41	38.5	47	54	51	2	6.5	1	6.5	7	7.5	3.16667	7	0.0101266	0.0449827	0.00470588	0.0298851	0.04811	0.0433526	0.0199384	0.0404492	1.09626	0.2337
146088	mmu-miR-1983	0.706699	0.114697	1567.5	899.5	1789	1884.5	1936.5	1710	1531	864.5	1751.5	1844.5	1888	1668	1382.33	1800.17	7.7519	5.9827	8.24235	8.48046	12.9759	9.64162	7.32565	10.366	0.162252	0.225125
146142		0.909829	0.842867	39.5	42.5	44.5	51	50.5	53	2.5	7	6.5	9.5	2	7.5	5.33333	6.33333	0.0126582	0.0484429	0.0305882	0.0436782	0.0137457	0.0433526	0.0305631	0.0335922	0.585423	0.511676
146163	mmu-miR-224-3p	0.733117	0.0961511	235	197.5	238.5	286.5	294.5	280	199	162.5	201	246	247	237	187.5	243.333	1.00759	1.12457	0.945882	1.13103	1.69759	1.36994	1.02601	1.39952	0.0884544	0.203238
146143	mmu-miR-1904	1.30997	0.472816	49	54.5	60	60	62	52.5	12.5	19.5	21.5	19	15.5	6	17.8333	13.5	0.0632911	0.134948	0.101176	0.0873563	0.106529	0.0346821	0.0998052	0.0761892	0.359181	0.488292
19013	SNORD14B	0.503657	0.146497	44.5	55	47.5	61	75	77	8.5	19.5	11	20	26.5	31.5	13	26	0.043038	0.134948	0.0517647	0.091954	0.182131	0.182081	0.0765836	0.152055	0.662454	0.342304
146054	mmu-miR-1952	0.868874	0.214868	430	368.5	548	559	399	556.5	394	333.5	511.5	518	346.5	512	413	458.833	1.99494	2.30796	2.40706	2.38161	2.38144	2.95954	2.23665	2.5742	0.0961775	0.129639
11177		0.598177	0.118666	94	68.5	129.5	125.5	125	164	58	33.5	92.5	83.5	76.5	120.5	61.3333	93.5	0.293671	0.231834	0.435294	0.383908	0.525773	0.696532	0.320266	0.535404	0.325682	0.292366
145749	mmu-miR-137-3p	0.444625	0.142824	44	41.5	64	62	69.5	84.5	7.5	6	27	20.5	21.5	38.5	13.5	26.8333	0.0379747	0.0415225	0.127059	0.0942529	0.147766	0.222543	0.068852	0.154854	0.732583	0.416122
145740		0.460632	0.15928	200.5	177	205.5	288	265.5	568.5	162.5	141.5	164	244.5	212.5	519.5	156	325.5	0.822785	0.979239	0.771765	1.12414	1.46048	3.00289	0.857929	1.8625	0.126012	0.537889
145805		4.26655	0.119686	167.5	194.5	560	94	106	111	129.5	159.5	524	51.5	57.5	62	271	57	0.655696	1.10381	2.46588	0.236782	0.395189	0.358382	1.40846	0.330117	0.669358	0.251122
145970	mmu-miR-129-2-3p	0.705194	0.0905107	54	49	54	60.5	66.5	68	17.5	13.5	17	20	20.5	24	16	21.5	0.0886076	0.0934256	0.08	0.091954	0.140893	0.138728	0.0873444	0.123859	0.0778683	0.22325
145822	mmu-miR-214-5p	1.72596	0.167132	73	66	115	85	65.5	59.5	37	31	78	45	20	17.5	48.6667	27.5	0.187342	0.214533	0.367059	0.206897	0.137457	0.101156	0.256311	0.148503	0.377936	0.361802
145789		0.354533	0.0594936	39	38	43.5	47.5	56.5	57.5	2.5	3	6.5	7.5	12	11	4	10.1667	0.0126582	0.0207612	0.0305882	0.0344828	0.0824742	0.0635838	0.0213359	0.0601803	0.420831	0.401728
145768		0.522596	0.032735	42	44	47	62	56	59.5	5.5	8.5	9.5	21.5	10	14.5	7.83333	15.3333	0.0278481	0.0588235	0.0447059	0.0988506	0.0687285	0.083815	0.0437925	0.083798	0.354122	0.17973
145972		1.51392	0.253291	45.5	41.5	49.5	49.5	53	46.5	10	6.5	12	9.5	7	1.5	9.5	6	0.0506329	0.0449827	0.0564706	0.0436782	0.04811	0.00867052	0.0506954	0.0334862	0.113308	0.64519
145746	mmu-let-7i-3p	0.634977	0.510092	111.5	72.5	173	89	233.5	134.5	75.5	37	136.5	46.5	187.5	89	83	107.667	0.382278	0.256055	0.642353	0.213793	1.28866	0.514451	0.426896	0.672301	0.461414	0.824849
145676	mmu-miR-30e-3p	1.55903	0.107644	535	289	656.5	458.5	283	238	498.5	253	620	416.5	232	191	457.167	279.833	2.52405	1.75087	2.91765	1.91494	1.5945	1.10405	2.39752	1.53783	0.247586	0.265574
147604		1.30438	0.625147	86	96.5	222	184.5	86.5	88	50.5	60.5	184.5	144	40	42.5	98.5	75.5	0.255696	0.418685	0.868235	0.662069	0.274914	0.245665	0.514206	0.394216	0.616961	0.589596
147899		0.46919	N/A	37.5	37.5	38	46	47	42	2	3	1	5.5	-1.5	-3	2	0.333333	0.0101266	0.0207612	0.00470588	0.0252874	N/A	N/A	0.0118646	0.0252874	0.6884	N/A
147915		1.14915	0.693054	42.5	42	55	53	54	53	6	7.5	17.5	13	5	8.5	10.3333	8.83333	0.0303797	0.0519031	0.0823529	0.0597701	0.0343643	0.0491329	0.0548786	0.0477558	0.475851	0.267168
147804		0.391812	0.253841	48.5	42.5	48	56	59	88.5	13	7.5	10.5	16.5	11.5	47	10.3333	25	0.0658228	0.0519031	0.0494118	0.0758621	0.0790378	0.271676	0.0557126	0.142192	0.158741	0.788707
147983		0.00432337	0.196632	46	40.5	41.5	48.5	1073	3420	11	5.5	4.5	7.5	1022	3378	7	1469.17	0.0556962	0.0380623	0.0211765	0.0344828	7.02405	19.526	0.0383117	8.86152	0.450547	1.11435
147613		1.61883	0.229217	42.5	42	46	50	50	47.5	6	7	8.5	7.5	0	2.5	7.16667	3.33333	0.0303797	0.0484429	0.04	0.0344828	N/A	0.0144509	0.0396076	0.0244668	0.228188	0.578935
147813		1.61653	0.187148	207.5	329	406	299.5	180	179.5	171.5	294	369.5	259.5	131.5	134	278.333	175	0.868354	2.0346	1.73882	1.1931	0.90378	0.774566	1.54726	0.95715	0.391831	0.223906
147655		1.59373	0.14689	231.5	300	432	275.5	145.5	249.5	195.5	265.5	395.5	234	99.5	204.5	285.5	179.333	0.989873	1.83737	1.86118	1.07586	0.683849	1.18208	1.56281	0.980597	0.317581	0.267615
147800		0.644607	0.0790057	49.5	50	52	63	69.5	65.5	13.5	15	15	22.5	22.5	20.5	14.5	21.8333	0.0683544	0.103806	0.0705882	0.103448	0.154639	0.118497	0.0809163	0.125528	0.245373	0.209593
147918		0.816184	0.424028	40	39	45.5	49.5	48	49.5	4	4	7.5	8.5	-1.5	5	5.16667	4	0.0202532	0.0276817	0.0352941	0.0390805	N/A	0.0289017	0.027743	0.0339911	0.271083	0.211745
147570		0.218302	0.0526168	36.5	37.5	39	47	53	53	0.5	3	0.5	7	4	10	1.33333	7	0.00253165	0.0207612	0.00235294	0.0321839	0.0274914	0.0578035	0.00854861	0.0391596	1.23726	0.416645
147523		0.866088	0.817999	39.5	37.5	41.5	48	49.5	43.5	3.5	2	2.5	7.5	1	1.5	2.66667	3.33333	0.0177215	0.0138408	0.0117647	0.0344828	0.00687285	0.00867052	0.0144424	0.0166754	0.209358	0.926385
147947		1.7211	0.0679841	650.5	608.5	935	750.5	276	344.5	613	573.5	894.5	708.5	227.5	300	693.667	412	3.1038	3.96886	4.20941	3.25747	1.56357	1.7341	3.76069	2.18505	0.154615	0.426832
147694		0.987341	0.923707	46	44.5	48	57	58.5	56	10	10	10.5	13.5	7.5	10	10.1667	10.3333	0.0506329	0.0692042	0.0494118	0.062069	0.0515464	0.0578035	0.0564163	0.0571396	0.1966	0.0926259
147772		1.65356	0.327083	44.5	44.5	58	56	48	50	8.5	9	21.5	16	2	6.5	13	8.16667	0.043038	0.0622837	0.101176	0.0735632	0.0137457	0.0375723	0.0688327	0.0416271	0.43028	0.723428
148374		1.44269	0.552486	38	38	39	41	46.5	45	1	3	3	1.5	-2.5	2	2.33333	0.333333	0.00506329	0.0207612	0.0141176	0.00689655	N/A	0.0115607	0.0133141	0.00922862	0.591838	0.357371
148263		0.784444	0.456756	209.5	187	127	180	229.5	232	172.5	152	90.5	140.5	184	188	138.333	170.833	0.873418	1.0519	0.425882	0.645977	1.2646	1.08671	0.783734	0.999096	0.411495	0.318772
148585		0.531361	0.397411	37	39	38.5	44	45.5	47.5	0.5	4	1	4.5	-2	4	1.83333	2.16667	0.00253165	0.0276817	0.00470588	0.0206897	N/A	0.0231214	0.0116397	0.0219055	1.19721	0.0784959
148331		0.683295	0.607753	42.5	39.5	46	44.5	51.5	64	5.5	5	8	4	3.5	18	6.16667	8.5	0.0278481	0.0346021	0.0376471	0.0183908	0.024055	0.104046	0.0333657	0.0488307	0.150307	0.980979
147262		1.15834	0.815427	37.5	49	48.5	47	53.5	57.5	1.5	14.5	10.5	6	6.5	11	8.83333	7.83333	0.00759494	0.100346	0.0494118	0.0275862	0.0446735	0.0635838	0.0524509	0.0452812	0.885593	0.39766
148410		0.198732	0.163893	262	221.5	296	311	906	1988.5	226	185	260.5	270	860	1940.5	223.833	1023.5	1.1443	1.28028	1.22588	1.24138	5.91065	11.2168	1.21682	6.12293	0.0562432	0.815145
148214		0.282303	0.127201	104.5	96.5	95	112.5	292	341	68.5	61	58	68.5	243.5	294.5	62.5	202.167	0.346835	0.422145	0.272941	0.314943	1.67354	1.70231	0.347307	1.23026	0.214805	0.644433
147684		N/A	N/A	37	38	38.5	41	46	46	1	3	2	-0.5	-3	0	2	-1.16667	0.00506329	0.0207612	0.00941176	N/A	N/A	N/A	0.0117454	N/A	0.690055	N/A
148228		0.124335	0.159373	41.5	43	44.5	45	98	151.5	6	8	7.5	6	51	103	7.16667	53.3333	0.0303797	0.0553633	0.0352941	0.0275862	0.350515	0.595376	0.0403457	0.324492	0.328057	0.877641
148641		0.522994	0.144665	98.5	98	107.5	114.5	167	202	62.5	63	70.5	73.5	120	157.5	65.3333	117	0.316456	0.435986	0.331765	0.337931	0.824742	0.910405	0.361402	0.691026	0.179976	0.446835
148353		0.949318	0.796811	42.5	41	44	50.5	51.5	51.5	6.5	6	6	10	4	6	6.16667	6.66667	0.0329114	0.0415225	0.0282353	0.045977	0.0274914	0.0346821	0.0342231	0.0360502	0.196944	0.258485
148132		0.395921	0.0916727	50	46.5	57	60.5	86	87	14.5	11.5	19.5	21	41	41.5	15.1667	34.5	0.0734177	0.0795848	0.0917647	0.0965517	0.281787	0.239884	0.0815891	0.206074	0.11443	0.471363
148272		0.263821	0.0668753	39.5	39.5	39.5	45.5	60	59.5	3.5	4.5	2	7	14	16	3.33333	12.3333	0.0177215	0.0311419	0.00941176	0.0321839	0.0962199	0.0924855	0.0194251	0.0736298	0.564465	0.488141
148216		1.23646	0.353234	101	68.5	102	80	74	99.5	65	34	65.5	39	29.5	56	54.8333	41.5	0.329114	0.235294	0.308235	0.17931	0.202749	0.323699	0.290881	0.235253	0.169343	0.329383
148621		0.793084	0.194652	59.5	53	78	75	75	78	23	18	39.5	35.5	28.5	31	26.8333	31.6667	0.116456	0.124567	0.185882	0.163218	0.195876	0.179191	0.142302	0.179428	0.266751	0.0910126
147389		0.426027	0.0199927	38.5	38	41	46	56	49	2.5	2.5	3	6.5	6.5	5	2.66667	6	0.0126582	0.017301	0.0141176	0.0298851	0.0446735	0.0289017	0.0146923	0.0344868	0.161591	0.256205
148485	mghv-miR-M1-12	0.391277	0.152862	341.5	242	267	277.5	740	828	305.5	207	230.5	237	692.5	785	247.667	571.5	1.54684	1.43253	1.08471	1.08966	4.75945	4.53757	1.35469	3.46223	0.177677	0.594328
148681	mmu-miR-344b-3p	1.08984	0.941035	38	42.5	41.5	49	45.5	43.5	1.5	8	2	9	-3	0.5	3.83333	2.16667	0.00759494	0.0553633	0.00941176	0.0413793	N/A	0.00289017	0.0241233	0.0221347	1.12214	1.22956
148081	mmu-miR-3102-3p.2-3p	0.567957	0.167868	54.5	59.5	54.5	69.5	82	89.5	18.5	25	15.5	27.5	29.5	46.5	19.6667	34.5	0.0936709	0.17301	0.0729412	0.126437	0.202749	0.268786	0.113207	0.199324	0.466558	0.35739
148544	mmu-miR-211-3p	0.395668	N/A	37.5	36.5	38.5	48	47	41.5	0.5	2	0	4.5	-0.5	-2	0.833333	0.666667	0.00253165	0.0138408	N/A	0.0206897	N/A	N/A	0.00818624	0.0206897	0.976859	N/A
148553	mmu-miR-1948-5p	1.12664	0.466106	54	55	68.5	61	60.5	64	18	19.5	31	22	16.5	20	22.8333	19.5	0.0911392	0.134948	0.145882	0.101149	0.113402	0.115607	0.12399	0.110053	0.233648	0.0707748
148565	mmu-miR-3113-3p	1.00495	0.981764	42	41.5	46	48	51	54	6.5	6	10	9	4	9	7.5	7.33333	0.0329114	0.0415225	0.0470588	0.0413793	0.0274914	0.0520231	0.0404976	0.0402979	0.17604	0.305265
148394		2.03196	N/A	38	37	38	39.5	43	45	0.5	1.5	1	0	-4	0.5	1	-1.16667	0.00253165	0.0103806	0.00470588	N/A	N/A	0.00289017	0.00587272	0.00289017	0.690055	N/A
148432	mghv-miR-M1-10	1.44574	0.280485	252.5	195.5	230	299.5	102.5	143.5	215.5	160.5	192	260.5	55	99	189.333	138.167	1.09114	1.11073	0.903529	1.1977	0.378007	0.572254	1.03513	0.715987	0.110509	0.598241
148417		0.461613	0.0962872	530	363	535.5	634	853	1267	493	328	492.5	594.5	806.5	1223	437.833	874.667	2.4962	2.2699	2.31765	2.73333	5.54296	7.06936	2.36125	5.11522	0.0505187	0.429979
148244	mmu-miR-3098-3p	1.63557	0.128727	660.5	491.5	1017	679.5	428	238.5	622.5	456	980	639.5	380	194.5	686.167	404.667	3.1519	3.15571	4.61176	2.94023	2.61168	1.12428	3.63979	2.2254	0.231265	0.434818
148372		1.42017	0.475373	46.5	39.5	56.5	53	52.5	45.5	9.5	5	19	13.5	6.5	2.5	11.1667	7.5	0.0481013	0.0346021	0.0894118	0.062069	0.0446735	0.0144509	0.0573717	0.0403978	0.497748	0.59645
148366	mmu-miR-344d-1-5p	0.610677	N/A	36	38	39	43	45	41	-0.5	2.5	0.5	3.5	-1	-3.5	0.833333	-0.333333	N/A	0.017301	0.00235294	0.016092	N/A	N/A	0.00982699	0.016092	1.0756	N/A
148479	mmu-miR-504-3p	0.874387	0.411185	41.5	40	44.5	51.5	50.5	50.5	5.5	5	8	10	4.5	6.5	6.16667	7	0.0278481	0.0346021	0.0376471	0.045977	0.0309278	0.0375723	0.0333657	0.038159	0.150307	0.197639
148184	mmu-miR-466m-3p	1.24213	0.587241	44.5	43.5	55.5	57.5	52.5	48	9	8.5	18	17.5	7.5	3.5	11.8333	9.5	0.0455696	0.0588235	0.0847059	0.0804598	0.0515464	0.0202312	0.063033	0.0507458	0.315784	0.593591
148250	mmu-let-7f-2-3p	1.2488	0.649099	44	39	44.5	49.5	51.5	44.5	8	4	7	9.5	1.5	-2	6.33333	3	0.0405063	0.0276817	0.0329412	0.0436782	0.0103093	N/A	0.0337097	0.0269937	0.191244	0.874106
148260		0.513935	0.105681	40.5	39	45.5	48.5	62.5	58	4.5	4	9.5	8	11.5	12	6	10.5	0.0227848	0.0276817	0.0447059	0.0367816	0.0790378	0.0693642	0.0317241	0.0617279	0.362691	0.358653
148584		1.30068	0.122541	1367	1465.5	1649.5	1393.5	982	1082	1329	1429.5	1609	1351.5	933.5	1033	1455.83	1106	6.72911	9.89273	7.57176	6.21379	6.41581	5.9711	8.06454	6.20023	0.203157	0.0359123
148606		0.126436	N/A	36	36	37.5	46	42.5	43	-1	0.5	0.5	5	-4	-4	0	-1	N/A	0.00346021	0.00235294	0.0229885	N/A	N/A	0.00290657	0.0229885	0.269374	N/A
148226	mmu-miR-467c-3p	1.28663	0.498911	76	74	113.5	117	72	66.5	40.5	39	77	77.5	23.5	23	52.1667	41.3333	0.205063	0.269896	0.362353	0.356322	0.161512	0.132948	0.279104	0.216927	0.283221	0.560377
148055	mmu-miR-3060-5p	0.662852	0.446972	44	40	43.5	53	61	49.5	8.5	6	7.5	10.5	15.5	4.5	7.33333	10.1667	0.043038	0.0415225	0.0352941	0.0482759	0.106529	0.0260116	0.0399515	0.0602722	0.102724	0.689832
148655	mmu-miR-3471	0.588036	0.0557791	47	47.5	55	63	67.5	70	11	12.5	18.5	21.5	23	23	14	22.5	0.0556962	0.0865052	0.0870588	0.0988506	0.158076	0.132948	0.0764201	0.129958	0.23488	0.228732
148095	mmu-miR-1b-3p	0.574413	0.383446	37	36	39.5	44.5	49	43	1	1	2.5	4.5	1	0	1.5	1.83333	0.00506329	0.00692042	0.0117647	0.0206897	0.00687285	N/A	0.00791614	0.0137813	0.437068	0.708931
148127		1.00067	N/A	38	38.5	38.5	43.5	43	43.5	2	3.5	1.5	3	-3	-0.5	2.33333	-0.166667	0.0101266	0.0242215	0.00705882	0.0137931	N/A	N/A	0.0138023	0.0137931	0.66313	N/A
148096	mmu-miR-206-5p	0.498162	0.122811	48	44	45.5	58.5	71.5	61	11.5	10	6.5	16.5	22.5	15	9.33333	18	0.0582278	0.0692042	0.0305882	0.0758621	0.154639	0.0867052	0.0526734	0.105735	0.377764	0.403814
148324	mmu-miR-1912-5p	0.820689	0.737374	39.5	40.5	40.5	50.5	54.5	46.5	3.5	6.5	1.5	8.5	5	2	3.83333	5.16667	0.0177215	0.0449827	0.00705882	0.0390805	0.0343643	0.0115607	0.0232543	0.0283351	0.841046	0.519399
148409	mmu-miR-669k-5p	1.89415	0.245554	266	158.5	397.5	337.5	101.5	86	229	124.5	358	295.5	52.5	41	237.167	129.667	1.15949	0.861592	1.68471	1.35862	0.360825	0.236994	1.23526	0.652147	0.337382	0.942962
148029	mmu-miR-351-3p	2.73919	0.184	39	40	45.5	43.5	43.5	46	3	5	8	4	-2	0.5	5.33333	0.833333	0.0151899	0.0346021	0.0376471	0.0183908	N/A	0.00289017	0.0291463	0.0106405	0.417966	1.03008
46367		N/A	N/A	37	36.5	37.5	40	40	41	2	1.5	0.5	0	-4.5	-5	1.33333	-3.16667	0.0101266	0.0103806	0.00235294	N/A	N/A	N/A	0.00762005	N/A	0.598844	N/A
30147	spike_control_v2_47	0.783207	0.612742	165	170	230	120	305	222.5	128.5	135	194.5	81	261	177.5	152.667	173.167	0.650633	0.934256	0.915294	0.372414	1.79381	1.02601	0.833394	1.06408	0.190258	0.668619
145999		1.34172	0.453234	41	42.5	48	50	53.5	47	4.5	7.5	10.5	9.5	5	2.5	7.5	5.66667	0.0227848	0.0519031	0.0494118	0.0436782	0.0343643	0.0144509	0.0413666	0.0308311	0.39018	0.484269
146189		0.330148	0.170386	931	545	777.5	552.5	2329.5	2972	894.5	509.5	739.5	511.5	2281	2925.5	714.5	1906	4.52911	3.52595	3.48	2.35172	15.677	16.9104	3.84502	11.6464	0.154196	0.693176
145723		0.828334	0.688317	39.5	38.5	40.5	43	48	46	3	3	1.5	2.5	-1	4	2.5	1.83333	0.0151899	0.0207612	0.00705882	0.0114943	N/A	0.0231214	0.0143366	0.0173078	0.480652	0.475024
168563		0.866315	N/A	37.5	35.5	43	44	43	38.5	2	0.5	6	3.5	-4.5	-6.5	2.83333	-2.5	0.0101266	0.00346021	0.0282353	0.016092	N/A	N/A	0.0139407	0.016092	0.919636	N/A
168635		1.20517	0.839093	220.5	140	269.5	516	51	55.5	184.5	104.5	232.5	475.5	4	12	173.833	163.833	0.934177	0.723183	1.09412	2.18621	0.0274914	0.0693642	0.917159	0.761021	0.202857	1.62206
168803		1.40421	N/A	35.5	36	38	41.5	41.5	41	0.5	1.5	0	1	-6.5	-2.5	0.666667	-2.66667	0.00253165	0.0103806	N/A	0.0045977	N/A	N/A	0.00645613	0.0045977	0.859658	N/A
168692		1.43635	0.294412	46	41.5	49.5	53	50	52	10	7.5	13	13	2	7	10.1667	7.33333	0.0506329	0.0519031	0.0611765	0.0597701	0.0137457	0.0404624	0.0545708	0.0379927	0.105474	0.60831
168739		0.950493	N/A	38	36.5	42	43.5	49	40.5	2	1.5	4	3	-2	-2.5	2.5	-0.5	0.0101266	0.0103806	0.0188235	0.0137931	N/A	N/A	0.0131102	0.0137931	0.377528	N/A
168711		0.307809	0.352606	37	37	36	41	51	54.5	1	2	-1	0.5	5.5	9	0.666667	5	0.00506329	0.0138408	N/A	0.00229885	0.0378007	0.0520231	0.00945206	0.0307076	0.656646	0.833989
168768		1.2114	0.449211	147	190	180	192.5	139	143	110.5	156	144.5	152.5	92	100.5	137	115	0.559494	1.07958	0.68	0.701149	0.632302	0.580925	0.773026	0.638126	0.352173	0.0945323
168589		0.934679	N/A	36	36	40	42	43	38.5	0.5	2	2	2	-3.5	-5.5	1.5	-2.33333	0.00253165	0.0138408	0.00941176	0.0091954	N/A	N/A	0.00859475	0.0091954	0.663043	N/A
168923		2.17402	0.125366	48.5	44	62.5	57.5	48.5	49.5	12.5	10	25.5	15	3.5	4	16	7.5	0.0632911	0.0692042	0.12	0.0689655	0.024055	0.0231214	0.0841651	0.038714	0.370396	0.67683
168772	mmu-miR-224-5p	1.20779	0.608533	69.5	58.5	114.5	95	69	77.5	33.5	23.5	78.5	53	23	31	45.1667	35.6667	0.16962	0.16263	0.369412	0.243678	0.158076	0.179191	0.233887	0.193648	0.502035	0.230289
168973		1.509	0.00232624	71	59.5	67.5	64.5	65.5	61.5	35	24.5	32	24	15.5	19.5	30.5	19.6667	0.177215	0.16955	0.150588	0.110345	0.106529	0.112717	0.165785	0.109864	0.08268	0.0284145
168793		2.11476	0.167677	174.5	107.5	255	193	71.5	78	138	72.5	216.5	152.5	22.5	33.5	142.333	69.5	0.698734	0.50173	1.01882	0.701149	0.154639	0.193642	0.739763	0.34981	0.352785	0.871596
168731		2.00692	N/A	36	36	36	42.5	43.5	41.5	-0.5	2	-2	1.5	-4	-3.5	-0.166667	-2	N/A	0.0138408	N/A	0.00689655	N/A	N/A	0.0138408	0.00689655	N/A	N/A
168950		0.797522	0.0299956	101.5	94.5	113.5	142	114.5	125.5	65.5	60	73.5	100	63.5	82	66.3333	81.8333	0.331646	0.415225	0.345882	0.45977	0.436426	0.473988	0.364251	0.456728	0.122759	0.0415236
168578		1.6795	0.276446	46	41	53	55	50	45	10	5.5	15	13	3	2.5	10.1667	6.16667	0.0506329	0.0380623	0.0705882	0.0597701	0.0206186	0.0144509	0.0530945	0.0316132	0.308923	0.777487
168722		1.41912	0.168992	151	177.5	176.5	136	128.5	142	115	142.5	139	96.5	83	95.5	132.167	91.6667	0.582278	0.986159	0.654118	0.443678	0.570447	0.552023	0.740852	0.522049	0.290824	0.131202
168893		1.28064	0.549412	67	78.5	131.5	112	63	88.5	32	43.5	95.5	72	18.5	44	57	44.8333	0.162025	0.301038	0.449412	0.331034	0.127148	0.254335	0.304158	0.237506	0.472512	0.433589
168789		1.10531	0.794337	42	43.5	52.5	54	50	49.5	6	8	14.5	14.5	3	9	9.5	8.83333	0.0303797	0.0553633	0.0682353	0.0666667	0.0206186	0.0520231	0.0513261	0.0464361	0.375013	0.506652
168561		N/A	N/A	38	36	38.5	40	44	42.5	2	1	3	0	-2	-1	2	-1	0.0101266	0.00692042	0.0141176	N/A	N/A	N/A	0.0103882	N/A	0.347099	N/A
168627		0.618996	0.443346	67.5	94	56.5	78.5	134.5	93	30.5	58.5	20.5	37.5	87	50	36.5	58.1667	0.15443	0.404844	0.0964706	0.172414	0.597938	0.289017	0.218582	0.353123	0.749791	0.62269
169166		0.434553	0.105514	52.5	60.5	65.5	78.5	111	94	15.5	25.5	29	37.5	63.5	50.5	23.3333	50.5	0.078481	0.176471	0.136471	0.172414	0.436426	0.291908	0.130474	0.300249	0.377617	0.440313
169307		0.790236	0.347525	116.5	125	120.5	140	158	143.5	80	90.5	83.5	99.5	112	99.5	84.6667	103.667	0.405063	0.626298	0.392941	0.457471	0.769759	0.575145	0.474767	0.600792	0.276702	0.262513
169257		N/A	N/A	37	35.5	36	40	41.5	41	1	0.5	-1	-1.5	-3	-1.5	0.166667	-2	0.00506329	0.00346021	N/A	N/A	N/A	N/A	0.00426175	N/A	0.265983	N/A
169269		1.01264	0.978117	37	39.5	45	47.5	48	47	1.5	4.5	6.5	7.5	2	3.5	4.16667	4.33333	0.00759494	0.0311419	0.0305882	0.0344828	0.0137457	0.0202312	0.0231083	0.0228199	0.581515	0.464863
169165		0.946897	0.885635	38	37	39.5	44.5	46.5	45	2	3	2	4.5	1.5	2	2.33333	2.66667	0.0101266	0.0207612	0.00941176	0.0206897	0.0103093	0.0115607	0.0134332	0.0141865	0.473181	0.399429
169298		0.412845	0.0829005	47.5	48.5	52.5	64	73.5	90.5	12.5	14	15	23.5	26.5	46.5	13.8333	32.1667	0.0632911	0.0968858	0.0705882	0.108046	0.182131	0.268786	0.0769217	0.186321	0.229716	0.431792
169236		0.492045	0.111791	57.5	54.5	78	75.5	104.5	98.5	21.5	20	39.5	35.5	58.5	54.5	27	49.5	0.108861	0.138408	0.185882	0.163218	0.402062	0.315029	0.144384	0.293436	0.269123	0.411936
169162		N/A	N/A	36	36.5	39	38	39	43	0.5	1.5	0.5	-2.5	-8	-1.5	0.833333	-4	0.00253165	0.0103806	0.00235294	N/A	N/A	N/A	0.0050884	N/A	0.900885	N/A
169376		0.012351	0.132428	102.5	50	56.5	71.5	3728.5	2963.5	66	15	18	32.5	3679.5	2920.5	33	2210.83	0.334177	0.103806	0.0847059	0.149425	25.2887	16.8815	0.17423	14.1065	0.796921	0.907189
169329	mmu-miR-370-3p	0.746611	0.192713	53	46	65	68.5	69	61.5	17.5	11.5	27	29	23	18	18.6667	23.3333	0.0886076	0.0795848	0.127059	0.133333	0.158076	0.104046	0.0984171	0.131818	0.256169	0.20518
169179		0.342992	0.0233255	38.5	38.5	41.5	48	53	55	2.5	4	2.5	8	7.5	11	3	8.83333	0.0126582	0.0276817	0.0117647	0.0367816	0.0515464	0.0635838	0.0173682	0.0506373	0.5149	0.265105
169332		0.581326	0.11694	49	40	62.5	64.5	64	70	13	5	25	24	17.5	25	14.3333	22.1667	0.0658228	0.0346021	0.117647	0.110345	0.120275	0.144509	0.0726906	0.125043	0.577052	0.140543
169073		1.81245	0.434044	43	37	46	47	43	43.5	6.5	2	9	6.5	-6	0.5	5.83333	0.333333	0.0329114	0.0138408	0.0423529	0.0298851	N/A	0.00289017	0.0297017	0.0163876	0.489013	1.1648
169274		0.5746	0.264159	118.5	72.5	103	94	137	196	82	37.5	67	51.5	90.5	149.5	62.1667	97.1667	0.41519	0.259516	0.315294	0.236782	0.621993	0.864162	0.33	0.574312	0.239007	0.550913
169010		0.688409	0.320684	38.5	38.5	43.5	49	47.5	49	1.5	3.5	5	6	-1.5	4.5	3.33333	3	0.00759494	0.0242215	0.0235294	0.0275862	N/A	0.0260116	0.0184486	0.0267989	0.509844	0.0415481
169343		1.15773	0.796949	42.5	39	44	45.5	52.5	50.5	5.5	4.5	3.5	4	0.5	7.5	4.5	4	0.0278481	0.0311419	0.0164706	0.0183908	0.00343643	0.0433526	0.0251535	0.0217266	0.306035	0.928174
169135		0.396436	0.137674	47	43.5	46	61.5	58	79.5	9.5	8.5	8	19.5	11	34.5	8.66667	21.6667	0.0481013	0.0588235	0.0376471	0.0896552	0.0756014	0.199422	0.0481906	0.12156	0.219722	0.557719
169042		1.16194	0.769711	36.5	36	38.5	41	44	42	0.5	0.5	1.5	1	-1.5	0.5	0.833333	0	0.00253165	0.00346021	0.00705882	0.0045977	N/A	0.00289017	0.00435023	0.00374394	0.549677	0.322496
169088		2.10783	0.1506	41	38.5	41	43.5	48	43.5	4.5	3	3.5	3.5	-0.5	0.5	3.66667	1.16667	0.0227848	0.0207612	0.0164706	0.016092	N/A	0.00289017	0.0200055	0.00949106	0.161167	0.983564
169054		2.28789	N/A	35.5	36	38.5	40.5	46.5	42.5	-0.5	1	3	1	-0.5	0	1.16667	0.166667	N/A	0.00692042	0.0141176	0.0045977	N/A	N/A	0.010519	0.0045977	0.48381	N/A
169411		1.28047	0.33844	237.5	227	362.5	345	143.5	210	201	192.5	325.5	304.5	96.5	167.5	239.667	189.5	1.01772	1.33218	1.53176	1.4	0.66323	0.968208	1.29389	1.01048	0.200289	0.36636
169417		0.841207	0.50761	41.5	39	42.5	45.5	50	51	5	4.5	5.5	6	3.5	8	5	5.83333	0.0253165	0.0311419	0.0258824	0.0275862	0.024055	0.0462428	0.0274469	0.032628	0.117042	0.365398
169347	mmu-miR-5622-5p	0.6819	0.116987	246.5	198	353	360.5	380	323	210.5	163.5	316	321	335.5	280.5	230	312.333	1.06582	1.13149	1.48706	1.47586	2.30584	1.62139	1.22812	1.80103	0.184538	0.246078
169393		3.31169	0.0569437	3425.5	2415.5	2942	2823	172	148	3390	2381	2905.5	2781.5	128.5	106.5	2892.17	1005.5	17.1646	16.4775	13.6729	12.7885	0.883162	0.615607	15.7717	4.76242	0.117282	1.45978
169150	mmu-miR-5103	0.534364	0.193744	42.5	49	43.5	56	58	66.5	7	14	6	15	13.5	24	9	17.5	0.035443	0.0968858	0.0282353	0.0689655	0.0927835	0.138728	0.0535214	0.100159	0.7049	0.354051
168873	mmu-miR-5134	1.23021	0.695947	44.5	46	59.5	61	48	47.5	8.5	12	21.5	20.5	-2	5	14	7.83333	0.043038	0.083045	0.101176	0.0942529	N/A	0.0289017	0.0757531	0.0615773	0.392687	0.750443
168907	mmu-miR-582-3p	0.65151	N/A	37	35.5	38	39	47	38.5	1	1.5	1	-0.5	1.5	-2.5	1.16667	-0.5	0.00506329	0.0103806	0.00470588	N/A	0.0103093	N/A	0.0067166	0.0103093	0.473181	N/A
168720	mmu-miR-5619-5p	1.06989	0.905709	37.5	34.5	40	42	48	39.5	1.5	0.5	0	1.5	0.5	-5	0.666667	-1	0.00759494	0.00346021	N/A	0.00689655	0.00343643	N/A	0.00552757	0.00516649	0.528929	0.473567
169348	mmu-miR-468-5p	N/A	N/A	36.5	36.5	40.5	39.5	41.5	40.5	0	1.5	0.5	-1.5	-5.5	-4	0.666667	-3.66667	N/A	0.0103806	0.00235294	N/A	N/A	N/A	0.00636678	N/A	0.891569	N/A
42460	mmu-miR-223-5p	0.654861	0.216763	41.5	40.5	37	47	50.5	48	4	5	2.5	7.5	6	4.5	3.83333	6	0.0202532	0.0346021	0.0117647	0.0344828	0.0412371	0.0260116	0.0222066	0.0339105	0.519814	0.224972
14297	mmu-miR-20b-3p	1.40392	0.467777	44.5	39.5	43	51	50	46	7.5	4	8	10.5	2	2	6.5	4.83333	0.0379747	0.0276817	0.0376471	0.0482759	0.0137457	0.0115607	0.0344345	0.0245274	0.169899	0.839703
42859		0.509694	0.263468	183.5	221	160	169.5	436.5	362.5	146	185.5	125.5	129.5	392	318	152.333	279.833	0.739241	1.28374	0.590588	0.595402	2.69416	1.83815	0.871189	1.70924	0.418884	0.61741
46211	mcmv-miR-M95-1-5p	0.576323	0.345794	42.5	40	40	48	60.5	46.5	4.5	5.5	5	7.5	12.5	4.5	5	8.16667	0.0227848	0.0380623	0.0235294	0.0344828	0.0859107	0.0260116	0.0281255	0.0488017	0.306254	0.664224
17513	mmu-miR-694	0.576844	0.000509546	41	38.5	40	47.5	54	49	4	3.5	5	8.5	6	6.5	4.16667	7	0.0202532	0.0242215	0.0235294	0.0390805	0.0412371	0.0375723	0.022668	0.0392966	0.0935128	0.0468734
42905		0.684097	0.0900582	43.5	39	40	45.5	55	48.5	5.5	4	5	6.5	7	6.5	4.83333	6.66667	0.0278481	0.0276817	0.0235294	0.0298851	0.04811	0.0375723	0.0263531	0.0385224	0.0928456	0.237512
16528	mmu-miR-706	2.89385	0.0503131	718	693	971.5	747.5	134.5	115.5	678.5	658	936.5	706	90	72.5	757.667	289.5	3.43544	4.55363	4.40706	3.24598	0.618557	0.419075	4.13205	1.42787	0.147073	1.10492
11277	mmu-miR-7a-1-3p	0.639572	0.419588	42	39	40	44.5	54	47	4.5	3.5	5	3.5	9.5	5	4.33333	6	0.0227848	0.0242215	0.0235294	0.016092	0.0652921	0.0289017	0.0235119	0.0367619	0.0305582	0.694319
17818	mmu-miR-27a-5p	0.392823	0.189109	47	44	44.5	47	75	70	11	8	10	7.5	30	28	9.66667	21.8333	0.0556962	0.0553633	0.0470588	0.0344828	0.206186	0.16185	0.0527061	0.134173	0.0928456	0.664328
17652		1.54997	0.392325	38.5	37	38.5	43	47.5	46.5	2	2	4	4	0.5	1	2.66667	1.83333	0.0101266	0.0138408	0.0188235	0.0183908	0.00343643	0.00578035	0.0142636	0.00920253	0.305943	0.874013
27572	mmu-miR-298-5p	1.61013	0.1462	55.5	51	46.5	53.5	53.5	54.5	19.5	16	12	14.5	5.5	10.5	15.8333	10.1667	0.0987342	0.110727	0.0564706	0.0666667	0.0378007	0.0606936	0.0886438	0.0550537	0.32152	0.276768
42483		0.814182	0.548849	47	55	46	60	64	61.5	11	20	11	20	15	18.5	14	17.8333	0.0556962	0.138408	0.0517647	0.091954	0.103093	0.106936	0.0819564	0.100661	0.597004	0.0773047
28520		1.31185	0.673363	41	39.5	41	42	53.5	45	4	4.5	6.5	2.5	7	0.5	5	3.33333	0.0202532	0.0311419	0.0305882	0.0114943	0.04811	0.00289017	0.0273278	0.0208315	0.224425	1.1527
14303	mmu-miR-376a-3p	4.333	0.017264	69.5	54.5	71	58.5	47.5	48	33.5	19	36	20	2	0.5	29.5	7.5	0.16962	0.131488	0.169412	0.091954	0.0137457	0.00289017	0.15684	0.0361966	0.139989	1.34243
42872		0.527946	0.185137	189.5	185	162	197.5	365.5	326	152.5	150	126.5	158	320.5	281.5	143	253.333	0.772152	1.03806	0.595294	0.726437	2.20275	1.62717	0.801836	1.51878	0.277952	0.489931
11266		0.502453	0.108489	48.5	44	41.5	53.5	68	60	10	8.5	6.5	14.5	19.5	13.5	8.33333	15.8333	0.0506329	0.0588235	0.0305882	0.0666667	0.134021	0.0780347	0.0466816	0.0929073	0.311182	0.388086
32884	mmu-miR-342-3p	0.988477	0.963997	60	53	69	56	67	76.5	22	17.5	33.5	16.5	22	29	24.3333	22.5	0.111392	0.121107	0.157647	0.0758621	0.151203	0.16763	0.130049	0.131565	0.187539	0.371941
17529		1.8823	0.226286	42	39	40.5	45.5	45	43.5	5	3.5	5	5	-2.5	0.5	4.5	1	0.0253165	0.0242215	0.0235294	0.0229885	N/A	0.00289017	0.0243558	0.0129393	0.0369958	1.09833
46844	mcmv-miR-m107-1-5p	1.11711	0.896574	46.5	36.5	39.5	47	48.5	44	7	1	4.5	7.5	0.5	0	4.16667	2.66667	0.035443	0.00692042	0.0211765	0.0344828	0.00343643	N/A	0.02118	0.0189596	0.673339	1.15789
19596	mmu-miR-30d-5p	2.50553	0.00942278	1241.5	639	1059.5	615.5	289	335	1201	603	1023.5	574.5	244	293.5	942.5	370.667	6.08101	4.17301	4.81647	2.64138	1.67698	1.69653	5.0235	2.00496	0.193232	0.274938
11102	mmu-miR-410-3p	1.38611	0.454566	58.5	51.5	51.5	64	50	44	22	16.5	16	24	5	-2.5	18.1667	8.83333	0.111392	0.114187	0.0752941	0.110345	0.0343643	N/A	0.100291	0.0723545	0.216301	0.742543
42736	mmu-miR-148b-5p	0.742201	0.556365	52.5	43	43	55	66.5	52	16	8.5	7.5	14	19.5	6.5	10.6667	13.3333	0.0810127	0.0588235	0.0352941	0.0643678	0.134021	0.0375723	0.0583768	0.0786536	0.391638	0.632977
11256	mmu-miR-470-5p	0.987779	0.959597	163	166	120.5	184	137.5	164	124.5	131.5	85.5	144.5	89	119.5	113.833	117.667	0.63038	0.910035	0.402353	0.664368	0.611684	0.690751	0.647589	0.655601	0.392653	0.0614035
46248		1.04732	0.889767	98	125.5	88.5	113.5	111.5	103	59.5	89.5	54	74	64.5	58.5	67.6667	65.6667	0.301266	0.619377	0.254118	0.34023	0.443299	0.33815	0.391587	0.373893	0.507361	0.160785
11005	mmu-miR-204-5p	0.847186	0.684585	53.5	43.5	47.5	66.5	56.5	53.5	16.5	8	12.5	28	8.5	8	12.3333	14.8333	0.0835443	0.0553633	0.0588235	0.128736	0.0584192	0.0462428	0.0659104	0.0777992	0.233182	0.572376
46266		0.610157	0.110771	43	40	39	46	53	53	5	5	4.5	6.5	7	9.5	4.83333	7.66667	0.0253165	0.0346021	0.0211765	0.0298851	0.04811	0.0549133	0.0270317	0.0443028	0.254338	0.292108
31349		0.588166	0.275246	39	39	37	43	50.5	46.5	1.5	3.5	2	4	5	3	2.33333	4	0.00759494	0.0242215	0.00941176	0.0183908	0.0343643	0.017341	0.0137427	0.0233654	0.663639	0.408287
46734	mmu-miR-467h	1.14273	0.623254	48.5	40	43	50.5	51.5	48.5	11.5	5.5	8	10	7	4	8.33333	7	0.0582278	0.0380623	0.0376471	0.045977	0.04811	0.0231214	0.0446457	0.0390695	0.263503	0.354562
10986	mmu-miR-193-3p	2.53843	0.109522	3392	1038.5	1888.5	1040.5	864	505	3354.5	1003.5	1853.5	1001.5	818.5	455.5	2070.5	758.5	16.9848	6.94464	8.72235	4.6046	5.62543	2.63295	10.8839	4.28766	0.492263	0.354788
17391		1.13224	0.51204	53.5	49.5	49	59.5	56	57.5	16	15	14	19.5	9.5	11.5	15	13.5	0.0810127	0.103806	0.0658824	0.0896552	0.0652921	0.066474	0.0835671	0.0738071	0.228446	0.186128
42796	mmu-miR-489-3p	0.657542	N/A	39.5	36.5	38	43	44.5	42.5	1	1.5	2.5	3	-2.5	-0.5	1.66667	0	0.00506329	0.0103806	0.0117647	0.0137931	N/A	N/A	0.00906954	0.0137931	0.390081	N/A
42858		1.1678	0.701602	39	38.5	39	41.5	52	46.5	2.5	3.5	5	1.5	4	3	3.66667	2.83333	0.0126582	0.0242215	0.0235294	0.00689655	0.0274914	0.017341	0.0201364	0.017243	0.322079	0.597215
46623		3.99707	N/A	38	36.5	36.5	40	44.5	42.5	2	1.5	1.5	0.5	-3	-2.5	1.66667	-1.66667	0.0101266	0.0103806	0.00705882	0.00229885	N/A	N/A	0.00918868	0.00229885	0.201212	N/A
18739	mmu-miR-186-5p	0.666566	0.419837	110.5	74	81.5	67	140	131	72	39.5	46	28.5	93	88.5	52.5	70	0.364557	0.273356	0.216471	0.131034	0.639175	0.511561	0.284795	0.427257	0.262304	0.61872
42451	mmu-miR-139-3p	0.223976	0.177439	45.5	41	40	45	71	94.5	8.5	5.5	5	5.5	23.5	48.5	6.33333	25.8333	0.043038	0.0380623	0.0235294	0.0252874	0.161512	0.280347	0.0348766	0.155715	0.290652	0.819627
17394		0.474271	0.172779	41	39	39	45	58	50.5	4	4	4	6	11	6.5	4	7.83333	0.0202532	0.0276817	0.0188235	0.0275862	0.0756014	0.0375723	0.0222528	0.0469199	0.213707	0.539978
42790	mmu-miR-337-3p	1.03021	0.860216	82.5	70	72	80.5	83	70.5	45	34.5	36.5	41	37.5	30	38.6667	36.1667	0.227848	0.238754	0.171765	0.188506	0.257732	0.17341	0.212789	0.206549	0.168919	0.217689
25117	mmu-miR-742-3p	0.525382	0.0648744	67.5	52	56	72	90.5	85.5	27	17	21	32	41.5	41.5	21.6667	38.3333	0.136709	0.117647	0.0988235	0.147126	0.285223	0.239884	0.117726	0.224078	0.160905	0.314142
17863		1.5636	0.018116	183.5	145.5	191	173	104	118.5	144	110.5	155	132	55.5	75	136.5	87.5	0.729114	0.764706	0.729412	0.606897	0.381443	0.433526	0.741077	0.473955	0.0276133	0.249051
42509	mmu-miR-219-5p	1.02629	0.927834	92.5	52	71.5	77	75	74	54	16	36	35.5	29.5	30	35.3333	31.6667	0.273418	0.110727	0.169412	0.163218	0.202749	0.17341	0.184519	0.179793	0.446518	0.114152
42929	mmu-miR-25-5p	0.79828	0.198954	82.5	82	91.5	106.5	105	99.5	43.5	46.5	55.5	63	58	55	48.5	58.6667	0.220253	0.321799	0.261176	0.289655	0.398625	0.317919	0.267743	0.3354	0.190819	0.168602
5730		6.23958	0.385822	627.5	66.5	53	64	82.5	78.5	590	31.5	18	23	34	32.5	213.167	29.8333	2.98734	0.217993	0.0847059	0.105747	0.233677	0.187861	1.09668	0.175762	1.49425	0.36878
42682	mmu-miR-25-3p	0.533689	0.121577	104.5	60	73	168	107	91.5	67.5	25.5	38.5	129.5	62	50	43.8333	80.5	0.341772	0.176471	0.181176	0.595402	0.426117	0.289017	0.23314	0.436845	0.403654	0.351323
11168		0.914084	0.756138	40	39	39.5	45.5	50	47	2.5	4	4.5	6.5	2.5	3.5	3.66667	4.16667	0.0126582	0.0276817	0.0211765	0.0298851	0.0171821	0.0202312	0.0205055	0.0224328	0.367422	0.295615
17854	mmu-miR-106b-3p	0.530465	0.304895	80	64	70.5	68.5	138	100	43	29	35.5	30	93	56.5	35.8333	59.8333	0.217722	0.200692	0.167059	0.137931	0.639175	0.32659	0.195157	0.367899	0.132103	0.688131
14279	mmu-miR-362-5p	1.45753	0.125352	44	40.5	41.5	47	50	47	8	4.5	6.5	7	3	3	6.33333	4.33333	0.0405063	0.0311419	0.0305882	0.0321839	0.0206186	0.017341	0.0340788	0.0233812	0.163541	0.333497
14300	mmu-miR-29c-5p	2.39408	0.0625716	84.5	61	68.5	73	53.5	54	47.5	25.5	34	33	5	9.5	35.6667	15.8333	0.240506	0.176471	0.16	0.151724	0.0343643	0.0549133	0.192326	0.0803339	0.221139	0.780165
17460		0.428783	0.284141	56.5	57	50	55	114	81.5	18.5	22	15	16	66	36.5	18.5	39.5	0.0936709	0.152249	0.0705882	0.0735632	0.453608	0.210983	0.105503	0.246051	0.399009	0.782089
17853	mmu-miR-30d-3p	0.696128	0.379706	42.5	37.5	40.5	49.5	52.5	46.5	5.5	2	5.5	9	6	2.5	4.33333	5.83333	0.0278481	0.0138408	0.0258824	0.0413793	0.0412371	0.0144509	0.0225238	0.0323558	0.336693	0.479243
46390	mmu-miR-1192	1.11265	0.586329	307	268	258.5	327.5	253	199	269	233	223.5	287.5	205.5	153	241.833	215.333	1.36203	1.61246	1.05176	1.32184	1.41237	0.884393	1.34208	1.2062	0.209285	0.234079
42868	mmu-miR-762	0.745995	0.443484	51.5	62	47.5	75.5	62	73.5	15.5	26.5	12.5	34.5	15.5	28.5	18.1667	26.1667	0.078481	0.183391	0.0588235	0.158621	0.106529	0.16474	0.106899	0.143297	0.626478	0.22323
27571	mmu-miR-292-5p	0.838297	0.538959	51.5	43.5	43	52	52.5	62.5	12.5	8.5	8	11.5	7	15.5	9.66667	11.3333	0.0632911	0.0588235	0.0376471	0.0528736	0.04811	0.0895954	0.0532539	0.0635263	0.257245	0.35736
42751		0.557914	0.280273	8857.5	6080.5	7144.5	5132	15794	14468.5	8819.5	6045	7110	5091	15746.5	14422	7324.83	11753.2	44.6557	41.8339	33.4588	23.4069	108.223	83.3642	39.9828	71.6648	0.145649	0.608413
42752	mmu-miR-872-3p	0.700831	0.30916	172	216.5	155	225	282.5	239	135	181.5	120	185	233	194	145.5	204	0.683544	1.25606	0.564706	0.850575	1.60137	1.12139	0.834769	1.19111	0.44282	0.319219
10998	mmu-miR-19b-3p	0.760439	0.476031	244	103	188	157	194	286	207	68.5	152.5	117.5	146	242.5	142.667	168.667	1.0481	0.474048	0.717647	0.54023	1.00344	1.40173	0.746599	0.9818	0.385909	0.439152
17530		1.1425	0.799872	42	38	37	43	47	50	5	2.5	2	3.5	0.5	4.5	3.16667	2.83333	0.0253165	0.017301	0.00941176	0.016092	0.00343643	0.0260116	0.0173431	0.01518	0.458536	0.7454
42869		1.37819	0.484714	46	55.5	51.5	58.5	51.5	56	10	21	16.5	20.5	5.5	11.5	15.8333	12.5	0.0506329	0.145329	0.0776471	0.0942529	0.0378007	0.066474	0.0912029	0.0661758	0.534869	0.426549
42447		1.01406	0.959936	47.5	40.5	40.5	45	55	54	9.5	6	5.5	5	6.5	8	7	6.5	0.0481013	0.0415225	0.0258824	0.0229885	0.0446735	0.0462428	0.038502	0.0379683	0.296432	0.342301
17511	mmu-miR-713	0.859593	0.28421	74.5	64	64.5	82.5	75	84.5	38.5	29.5	29	42.5	29	39.5	32.3333	37	0.194937	0.204152	0.136471	0.195402	0.199313	0.228324	0.17852	0.20768	0.205613	0.0865994
46258		0.488966	0.241715	120.5	91	58.5	85	163.5	193.5	83.5	55.5	23.5	44.5	117.5	149.5	54.1667	103.833	0.422785	0.384083	0.110588	0.204598	0.80756	0.864162	0.305819	0.62544	0.556468	0.58448
146122		0.772414	0.335993	44	38.5	39.5	49.5	53.5	49.5	7.5	3.5	3.5	8	4	6.5	4.83333	6.16667	0.0379747	0.0242215	0.0164706	0.0367816	0.0274914	0.0375723	0.0262222	0.0339484	0.415326	0.16513
146000		0.401513	0.0350525	40.5	40	39.5	47.5	54.5	54	1.5	4	3.5	7	6.5	9	3	7.5	0.00759494	0.0276817	0.0164706	0.0321839	0.0446735	0.0520231	0.0172491	0.0429602	0.583566	0.233471
24136	spike_control_v2_12	0.540807	0.439513	491	315.5	375.5	312	1125	419	454	281	340.5	272	1077.5	372.5	358.5	574	2.29873	1.94464	1.60235	1.25057	7.4055	2.15318	1.94857	3.60308	0.178698	0.922479
46202	5S_rRNA	0.593591	0.19101	1093.5	695.5	567.5	911	1422	1334	1055.5	660	533	871	1375.5	1291.5	749.5	1179.33	5.3443	4.56747	2.50824	4.0046	9.45361	7.46532	4.14	6.97451	0.354	0.395363
146042		0.308883	0.109967	91.5	79	96.5	107.5	238.5	246	54.5	43.5	62	67.5	192.5	204	53.3333	154.667	0.275949	0.301038	0.291765	0.310345	1.32302	1.17919	0.289584	0.93752	0.0438066	0.584404
25593	spike_control_v2_18	0.667021	0.201515	192	109.5	124	160	195.5	211	155	73	88.5	121	150	168	105.5	146.333	0.78481	0.50519	0.416471	0.556322	1.03093	0.971098	0.568824	0.852783	0.337957	0.303101
13417	spike_control_v2_8	0.679604	0.0811785	41.5	37.5	38	45.5	49	41.5	3.5	2.5	3	6	3	-1.5	3	2.5	0.0177215	0.017301	0.0141176	0.0275862	0.0206186	N/A	0.0163801	0.0241024	0.120302	0.204414
145662		0.315904	0.18949	49.5	49.5	45	49.5	101	90	13.5	14	10	9.5	54	44.5	12.5	36	0.0683544	0.0968858	0.0470588	0.0436782	0.371134	0.257225	0.0707664	0.224013	0.353288	0.74208
146065	mmu-miR-1927	0.642383	0.00782628	47	43.5	46	56.5	57.5	60.5	9	9	11	16.5	12.5	15	9.66667	14.6667	0.0455696	0.0622837	0.0517647	0.0758621	0.0859107	0.0867052	0.053206	0.082826	0.158812	0.0729722
146035		0.220138	0.119876	42	40.5	45.5	49.5	90	85.5	6.5	6	11	10	43.5	39.5	7.83333	31	0.0329114	0.0415225	0.0517647	0.045977	0.298969	0.228324	0.0420662	0.19109	0.22437	0.68314
5740		0.158977	0.140888	2154	1138	1859.5	1152.5	12869	13225.5	2117	1102.5	1825	1113.5	12824.5	13179	1681.5	9039	10.719	7.62976	8.58824	5.11954	88.1409	76.1792	8.97899	56.4799	0.176106	0.794613
146093		1.04642	0.929375	41.5	38	37	41	51	49	4	2.5	2.5	0.5	4	3	3	2.5	0.0202532	0.017301	0.0117647	0.00229885	0.0274914	0.017341	0.0164396	0.0157104	0.262128	0.806801
146191	mmu-miR-1948-3p	8.6196	N/A	44.5	37.5	37.5	41	43	45	6	2.5	2.5	0.5	-5	-0.5	3.66667	-1.66667	0.0303797	0.017301	0.0117647	0.00229885	N/A	N/A	0.0198152	0.00229885	0.482398	N/A
146070	mmu-miR-1932	0.766798	0.396184	38.5	37	37.5	44.5	49.5	45	1.5	3	2.5	4.5	2.5	2.5	2.33333	3.16667	0.00759494	0.0207612	0.0117647	0.0206897	0.0171821	0.0144509	0.0133736	0.0174409	0.503154	0.179316
146108	mmu-miR-1970	0.431307	0.206107	38	37.5	37	42	53	44	2	2	2	3	5.5	0	2	2.83333	0.0101266	0.0138408	0.00941176	0.0137931	0.0378007	N/A	0.0111264	0.0257969	0.213707	0.658061
146194		0.855015	0.749768	40.5	39.5	37	43.5	52	46	4.5	4.5	2	4	6	2.5	3.66667	4.16667	0.0227848	0.0311419	0.00941176	0.0183908	0.0412371	0.0144509	0.0211128	0.0246929	0.519169	0.585693
146102		4.24138	0.087851	545.5	587	286.5	341	80.5	72.5	507.5	551.5	251.5	302	32	30.5	436.833	121.5	2.56962	3.81661	1.18353	1.38851	0.219931	0.176301	2.52325	0.594913	0.522006	1.15583
145968	mmu-let-7d-5p	2.69922	0.0804497	1106	555.5	849	822.5	123.5	153	1068	520.5	813	783	76	109.5	800.5	322.833	5.40759	3.60208	3.82588	3.6	0.522337	0.632948	4.27852	1.58509	0.230031	1.10141
145689	mmu-miR-543-3p	0.451976	0.0932469	46	44	40.5	52.5	59	62.5	6.5	8.5	4.5	12	11.5	20	6.5	14.5	0.0329114	0.0588235	0.0211765	0.0551724	0.0790378	0.115607	0.0376371	0.0832724	0.511816	0.365535
146115		0.464472	0.0862046	72.5	57	68	79.5	112.5	115	35.5	22	33	40.5	65	72	30.1667	59.1667	0.179747	0.152249	0.155294	0.186207	0.446735	0.416185	0.16243	0.349709	0.0928023	0.407249
145714		0.104698	0.11088	38.5	39	38.5	45	79	85.5	1.5	4	3.5	4.5	34	41.5	3	26.6667	0.00759494	0.0276817	0.0164706	0.0206897	0.233677	0.239884	0.0172491	0.16475	0.583566	0.757503
146178		1.70501	0.154385	168.5	102.5	171	165	86.5	71	127.5	66.5	136.5	126	40.5	29	110.167	65.1667	0.64557	0.460208	0.642353	0.57931	0.278351	0.16763	0.58271	0.341764	0.182084	0.623355
147963		0.47816	0.105887	235	132	159.5	220.5	331.5	379	199	98	124.5	181	288	335.5	140.5	268.167	1.00759	0.678201	0.585882	0.832184	1.97938	1.93931	0.757226	1.58362	0.292759	0.41113
147867		1.53708	0.589479	41.5	37.5	36	40.5	47.5	43	5	2.5	0.5	2	1.5	-1	2.66667	0.833333	0.0253165	0.017301	0.00235294	0.0091954	0.0103093	N/A	0.0149901	0.00975234	0.777502	0.0807631
147841		0.849475	0.747887	37	37.5	37	42	48.5	39.5	0	2.5	1.5	2.5	2.5	-4	1.33333	0.333333	N/A	0.017301	0.00705882	0.0114943	0.0171821	N/A	0.0121799	0.0143382	0.594613	0.280505
147925		1.31724	0.211425	71	73	71	80	70	67	35.5	37	36	41	20.5	22.5	36.1667	28	0.179747	0.256055	0.169412	0.188506	0.140893	0.130058	0.201738	0.153152	0.234578	0.203018
147853		0.663408	0.200179	40	36.5	37.5	43	48.5	45.5	4	1	2.5	4	2.5	4	2.5	3.5	0.0202532	0.00692042	0.0117647	0.0183908	0.0171821	0.0231214	0.0129794	0.0195648	0.519966	0.160433
147588		1.14373	0.648466	167.5	82	113	110.5	117	107	130.5	46.5	78.5	72	70	64	85.1667	68.6667	0.660759	0.321799	0.369412	0.331034	0.4811	0.369942	0.450657	0.394025	0.407194	0.197646
147649		0.396276	0.0974307	47	40.5	38.5	49	61	60.5	8.5	5.5	3.5	8.5	15	18	5.83333	13.8333	0.043038	0.0380623	0.0164706	0.0390805	0.103093	0.104046	0.0325236	0.0820732	0.434244	0.453691
147977		0.772352	0.385278	39	37	38	44	53	45	3.5	1.5	2.5	3	3	0	2.5	2	0.0177215	0.0103806	0.0117647	0.0137931	0.0206186	N/A	0.0132889	0.0172058	0.293522	0.280505
147857		0.605264	0.204283	41	40	38.5	45.5	55.5	48.5	4	5	3.5	5.5	8	6.5	4.16667	6.66667	0.0202532	0.0346021	0.0164706	0.0252874	0.0549828	0.0375723	0.0237753	0.0392808	0.402314	0.379862
147569		0.465855	0.207077	39	36	37	43.5	52.5	47	1	1	2	3.5	3.5	1	1.33333	2.66667	0.00506329	0.00692042	0.00941176	0.016092	0.024055	0.00578035	0.00713182	0.0153091	0.305943	0.598496
147616		0.751669	0.642281	98.5	65.5	89	188.5	72.5	77	61	31.5	53	148	23.5	33	48.5	68.1667	0.308861	0.217993	0.249412	0.68046	0.161512	0.190751	0.258755	0.344241	0.178349	0.846909
147815		0.953347	0.898647	39.5	38	38	43.5	45.5	46	2.5	3	2	4	-1.5	2	2.5	1.5	0.0126582	0.0207612	0.00941176	0.0183908	N/A	0.0115607	0.0142771	0.0149757	0.409422	0.322496
147858		0.855749	0.547677	70	57	82.5	106.5	67.5	77	32.5	22	46.5	62	21	34	33.6667	39	0.164557	0.152249	0.218824	0.285057	0.14433	0.196532	0.178543	0.20864	0.198397	0.340974
147592		0.411292	0.211738	281.5	126.5	160.5	156.5	502	439.5	242	91.5	125.5	118	454	396.5	153	322.833	1.22532	0.633218	0.590588	0.542529	3.12027	2.29191	0.816374	1.9849	0.434599	0.663009
148247		1.5708	0.12618	383.5	383.5	366.5	381.5	242.5	170.5	347.5	348.5	332	342.5	196	126	342.667	221.5	1.75949	2.41176	1.56235	1.57471	1.34708	0.728324	1.9112	1.21671	0.232609	0.359986
148072		N/A	N/A	36.5	35	36	41	44.5	42	0.5	0	1	-0.5	-1.5	-1	0.5	-1	0.00253165	N/A	0.00470588	N/A	N/A	N/A	0.00361876	N/A	0.424846	N/A
147997		0.421079	0.0221718	38.5	39	38.5	47	49.5	52	2	4	3.5	8.5	5.5	9	3.16667	7.66667	0.0101266	0.0276817	0.0164706	0.0390805	0.0378007	0.0520231	0.0180929	0.0429681	0.491312	0.183111
147682		0.701925	0.430158	45	44.5	40	52.5	51	60.5	8	9.5	5	14	4.5	15.5	7.5	11.3333	0.0405063	0.0657439	0.0235294	0.0643678	0.0309278	0.0895954	0.0432599	0.0616303	0.491022	0.477515
148189		2.15666	0.273187	42.5	37.5	38.5	43.5	47	46.5	6.5	2	3.5	5	0.5	0.5	4	2	0.0329114	0.0138408	0.0164706	0.0229885	0.00343643	0.00289017	0.0210743	0.0097717	0.490419	1.17168
148393		2.02842	0.124844	92.5	59	74	78.5	56	55	56	23.5	39	40	10	10	39.5	20	0.283544	0.16263	0.183529	0.183908	0.0687285	0.0578035	0.209901	0.10348	0.307894	0.67517
148379		0.888252	0.354436	82.5	65	68	83	79	84	43.5	30	32.5	43.5	34.5	37.5	35.3333	38.5	0.220253	0.207612	0.152941	0.2	0.237113	0.216763	0.193602	0.217959	0.184793	0.085271
147415		0.926619	0.787492	346	368.5	295.5	361.5	413	304	308.5	333	261	322.5	366	259.5	300.833	316	1.56203	2.3045	1.22824	1.48276	2.51546	1.5	1.69825	1.83274	0.324399	0.322642
148165		0.65695	0.0961849	39.5	36.5	36.5	44	45.5	48	2.5	1.5	1.5	3.5	-1.5	2.5	1.83333	1.5	0.0126582	0.0103806	0.00705882	0.016092	N/A	0.0144509	0.0100326	0.0152714	0.280674	0.0759867
148675		0.484514	0.12645	2758.5	1501	2364.5	2520	4616.5	5100	2720.5	1465	2329.5	2479.5	4565.5	5052	2171.67	4032.33	13.7747	10.1384	10.9624	11.4	31.378	29.2023	11.6251	23.9934	0.164006	0.456806
147366	mmu-miR-320-5p	0.365006	0.148066	48.5	46	45.5	51	82	79	11	11.5	10.5	12	37	34	11	27.6667	0.0556962	0.0795848	0.0494118	0.0551724	0.254296	0.196532	0.0615642	0.168667	0.258582	0.607378
10904	spike_control_v1_d	1.11187	0.81921	37	37.5	36.5	41.5	45.5	43.5	1	2	1.5	1.5	0	1.5	1.5	1	0.00506329	0.0138408	0.00705882	0.00689655	N/A	0.00867052	0.00865432	0.00778354	0.531659	0.161159
148405		1.0624	N/A	38	35.5	36	41	46.5	43.5	1	0	1	1	-1	0	0.666667	0	0.00506329	N/A	0.00470588	0.0045977	N/A	N/A	0.00488459	0.0045977	0.0517395	N/A
14262	spike_control_v1_f	0.537512	0.172801	37.5	36.5	37	40.5	45.5	46.5	1	1	2	2	-1	3	1.33333	1.33333	0.00506329	0.00692042	0.00941176	0.0091954	N/A	0.017341	0.00713182	0.0132682	0.305943	0.434108
148032		0.839453	0.46502	411.5	363	309	465	456	346	376	327.5	274	425	408	302	325.833	378.333	1.9038	2.26644	1.28941	1.95402	2.80412	1.74566	1.81988	2.16794	0.271385	0.258641
148207		1.09119	0.372412	123	98.5	111	122.5	105.5	105	87	64	76	81.5	60.5	60	75.6667	67.3333	0.440506	0.442907	0.357647	0.374713	0.415808	0.346821	0.413687	0.379114	0.117351	0.091538
148416	mmu-miR-3102-5p	0.432185	0.0842581	40.5	40	40.5	47	54.5	57	3.5	5	5	7	9.5	13.5	4.5	10	0.0177215	0.0346021	0.0235294	0.0321839	0.0652921	0.0780347	0.0252843	0.0585036	0.339183	0.404543
148559	mmu-miR-411-3p	0.73949	0.0687451	79.5	62	68.5	89.5	89.5	88	42	27	32.5	46	40.5	44.5	33.8333	43.6667	0.212658	0.186851	0.152941	0.211494	0.278351	0.257225	0.18415	0.249023	0.162639	0.137234
148233	mmu-miR-3096-3p	0.290046	0.156946	179	134.5	137.5	131.5	491.5	565	141	98.5	102	87.5	445	520	113.833	350.833	0.713924	0.681661	0.48	0.402299	3.05842	3.00578	0.625195	2.1555	0.202774	0.704498
148121	mmu-miR-155-3p	0.613997	0.241526	68.5	79.5	63	78.5	103	115	31	45	28	39.5	56.5	70.5	34.6667	55.5	0.156962	0.311419	0.131765	0.181609	0.388316	0.407514	0.200048	0.325813	0.486226	0.384431
148201		0.592594	0.0775451	42	39	38.5	46.5	53	48.5	5	4.5	4	7.5	8	6.5	4.5	7.33333	0.0253165	0.0311419	0.0188235	0.0344828	0.0549828	0.0375723	0.025094	0.0423459	0.245564	0.261001
148535	mmu-miR-3097-5p	0.629892	0.345227	42	38	40	46.5	55.5	46	5	3.5	5	6	9.5	4	4.5	6.5	0.0253165	0.0242215	0.0235294	0.0275862	0.0652921	0.0231214	0.0243558	0.0386666	0.0369958	0.599128
148574	mmu-miR-16-2-3p	1.26955	0.309738	48.5	42	45	50.5	52	48.5	11.5	7	10.5	10.5	7.5	4	9.66667	7.33333	0.0582278	0.0484429	0.0494118	0.0482759	0.0515464	0.0231214	0.0520275	0.0409812	0.103627	0.379522
148173		2.16311	0.0261568	44.5	40	40.5	44	47	43.5	7.5	5.5	6	4	2	-1	6.33333	1.66667	0.0379747	0.0380623	0.0282353	0.0183908	0.0137457	N/A	0.0347574	0.0160683	0.162512	0.204414
148257		1.69337	0.435591	38	40	38.5	40.5	49.5	45.5	2	5	3.5	2	3.5	0.5	3.5	2	0.0101266	0.0346021	0.0164706	0.0091954	0.024055	0.00289017	0.0203997	0.0120469	0.622655	0.902037
148587	mmu-miR-326-5p	0.476072	0.241297	41	39.5	39	43.5	56.5	51.5	2	4	4	3.5	9.5	6.5	3.33333	6.5	0.0101266	0.0276817	0.0188235	0.016092	0.0652921	0.0375723	0.0188773	0.0396521	0.464986	0.622058
148676	mmu-miR-1186b	0.784054	0.409022	96	96.5	86	99	123.5	112	57	61.5	51	61	79.5	67.5	56.5	69.3333	0.288608	0.425606	0.24	0.28046	0.546392	0.390173	0.318071	0.405675	0.302595	0.329431
148050		0.369666	0.0264486	39.5	38	40.5	49	57	53.5	3	3	5	10.5	10.5	7	3.66667	9.33333	0.0151899	0.0207612	0.0235294	0.0482759	0.0721649	0.0404624	0.0198268	0.0536344	0.214233	0.307948
148278	mmu-miR-138-2-3p	0.514758	0.111725	104	100.5	80.5	129.5	139	198.5	68	65	45.5	90	94	155.5	59.5	113.167	0.344304	0.449827	0.214118	0.413793	0.646048	0.898844	0.336083	0.652895	0.351311	0.371573
148426	mmu-miR-466a-3p/mmu-miR-466b-3p/mmu-miR-466c-3p/mmu-miR-466e-3p/mmu-miR-466p-3p	1.48578	0.13388	156.5	154.5	159	174	97.5	106.5	117	119.5	124	134.5	51.5	65	120.167	83.6667	0.592405	0.82699	0.583529	0.618391	0.353952	0.375723	0.667641	0.449355	0.206804	0.326676
148046	mmu-miR-344-5p	1.04244	0.792723	62.5	63	65	74	68.5	66.5	24.5	27.5	30	34.5	22	22	27.3333	26.1667	0.124051	0.190311	0.141176	0.158621	0.151203	0.127168	0.151846	0.145664	0.226511	0.112875
148448	mmu-miR-3112-3p	0.883668	0.622882	49.5	44.5	45.5	48	58.5	57.5	13.5	9.5	10.5	9	12	14.5	11.1667	11.8333	0.0683544	0.0657439	0.0494118	0.0413793	0.0824742	0.083815	0.06117	0.0692229	0.167832	0.348476
148494	mmu-miR-448-5p	0.409833	N/A	37.5	35	36	37	50	40.5	2.5	0	1.5	-2.5	3.5	-2.5	1.33333	-0.5	0.0126582	N/A	0.00705882	N/A	0.024055	N/A	0.00985853	0.024055	0.40162	N/A
148354	mmu-miR-466a-5p	1.47944	0.0596131	79	70.5	70	75.5	66	66.5	42	35.5	35.5	36	18.5	22.5	37.6667	25.6667	0.212658	0.245675	0.167059	0.165517	0.127148	0.130058	0.208464	0.140908	0.189363	0.151604
148336	mmu-miR-3071-5p	0.844542	0.570554	47	48.5	53	52	61.5	65.5	10.5	14	18	12.5	14	21.5	14.1667	16	0.0531646	0.0968858	0.0847059	0.0574713	0.0962199	0.124277	0.0782521	0.0926562	0.288348	0.362041
148446	mmu-miR-346-3p	1.29617	0.55828	49	49.5	58	68.5	53	51	13	15	23	28.5	7.5	5.5	17	13.8333	0.0658228	0.103806	0.108235	0.131034	0.0515464	0.0317919	0.0926214	0.0714576	0.25171	0.73515
148632	mmu-miR-2861	0.112101	0.141288	60	60	51.5	60.5	235.5	377	23	25.5	17	21	189.5	333.5	21.8333	181.333	0.116456	0.176471	0.08	0.0965517	1.30241	1.92775	0.124309	1.1089	0.391866	0.839396
148220	mmu-miR-3093-5p	1.04428	0.897453	44.5	46.5	43.5	54.5	53	52	7.5	12	8.5	14	5.5	9	9.33333	9.5	0.0379747	0.083045	0.04	0.0643678	0.0378007	0.0520231	0.0536732	0.0513972	0.474293	0.258664
148498	mmu-miR-3110-3p	N/A	N/A	39	37	38	41	47	40.5	2	1.5	2.5	0	-2.5	-2.5	2	-1.66667	0.0101266	0.0103806	0.0117647	N/A	N/A	N/A	0.0107573	N/A	0.0819568	N/A
148364	mmu-miR-1912-3p	1.02269	0.896574	40	37.5	37.5	44.5	45.5	47	3.5	2	2.5	3	-3.5	2.5	2.66667	0.666667	0.0177215	0.0138408	0.0117647	0.0137931	N/A	0.0144509	0.0144424	0.014122	0.209358	0.0329351
148427	mmu-miR-3101-3p	0.67034	N/A	42.5	38.5	39.5	48	49.5	45.5	4.5	3	4.5	7	-0.5	-0.5	4	2	0.0227848	0.0207612	0.0211765	0.0321839	N/A	N/A	0.0215742	0.0321839	0.0495406	N/A
148313	mmu-miR-3095-5p	0.971031	0.963546	39.5	37.5	36	40.5	45.5	46	1.5	2.5	1.5	1	0	3	1.83333	1.33333	0.00759494	0.017301	0.00705882	0.0045977	N/A	0.017341	0.0106516	0.0109694	0.541216	0.82146
17327		0.945152	0.579694	290.5	230.5	269	345.5	211.5	286	250.5	196	234	305.5	164	244	226.833	237.833	1.26835	1.3564	1.10118	1.4046	1.12715	1.4104	1.24198	1.31405	0.104383	0.123198
17488		1.17847	0.533373	200	173.5	223.5	282.5	114.5	158.5	158.5	139	188.5	242	67.5	116.5	162	142	0.802532	0.961938	0.887059	1.11264	0.463918	0.67341	0.883843	0.749991	0.0902329	0.441437
46207		1.01326	0.903815	184	128.5	189.5	217	148	148.5	148.5	93.5	154	177.5	100	102.5	132	126.667	0.751899	0.647059	0.724706	0.816092	0.687285	0.592486	0.707888	0.698621	0.0768565	0.16065
42813	mmu-miR-876-5p	2.25033	0.148281	38	37	36.5	40	44.5	39.5	0	2	2	1.5	0.5	-2.5	1.33333	-0.166667	N/A	0.0138408	0.00941176	0.00689655	0.00343643	N/A	0.0116263	0.00516649	0.269374	0.473567
17936		0.509522	0.140139	45	40	44	49.5	63.5	55.5	8	5.5	9	11	17.5	11.5	7.5	13.3333	0.0405063	0.0380623	0.0423529	0.0505747	0.120275	0.066474	0.0403072	0.0791079	0.0533962	0.46174
168897		0.595729	0.5732	38	36	36	40	47.5	48	1.5	1.5	1	0.5	1	5	1.33333	2.16667	0.00759494	0.0103806	0.00470588	0.00229885	0.00687285	0.0289017	0.00756048	0.0126911	0.37531	1.12077
168882		0.604487	0.206545	566.5	552	540	605.5	1027	898.5	528.5	517.5	505	566.5	980.5	854.5	517	800.5	2.67595	3.58131	2.37647	2.6046	6.73883	4.93931	2.87791	4.76091	0.21797	0.435396
168710		0.444031	N/A	37	35	36	40.5	46	41.5	0	0.5	1	2	-1	-1.5	0.5	-0.166667	N/A	0.00346021	0.00470588	0.0091954	N/A	N/A	0.00408304	0.0091954	0.215727	N/A
168590		1.34249	0.586414	39.5	39	37	44.5	49.5	45	3.5	4	2	5.5	1	1.5	3.16667	2.66667	0.0177215	0.0276817	0.00941176	0.0252874	0.00687285	0.00867052	0.0182716	0.0136102	0.500632	0.745949
168728		0.531036	0.254791	37.5	36	37.5	39.5	48.5	40	1	1	2.5	2	3	-2	1.5	1	0.00506329	0.00692042	0.0117647	0.0091954	0.0206186	N/A	0.00791614	0.014907	0.437068	0.541853
168719		0.624701	0.614109	40	37	37	39	52.5	41.5	3	2	2.5	0.5	6	-2	2.5	1.5	0.0151899	0.0138408	0.0117647	0.00229885	0.0412371	N/A	0.0135985	0.021768	0.126882	1.26486
168785		N/A	N/A	36	36	35.5	37	42.5	41	0	0.5	1.5	-1	-4.5	-1.5	0.666667	-2.33333	N/A	0.00346021	0.00705882	N/A	N/A	N/A	0.00525952	N/A	0.48381	N/A
168615		0.541755	0.064468	43	40.5	39	48	57	56	8	5.5	4.5	9.5	9.5	13	6	10.6667	0.0405063	0.0380623	0.0211765	0.0436782	0.0652921	0.0751445	0.0332484	0.0613716	0.316579	0.262261
168781		1.10032	0.645617	74.5	62	77.5	67.5	83	67.5	39	27	42.5	29	36	26	36.1667	30.3333	0.197468	0.186851	0.2	0.133333	0.247423	0.150289	0.194773	0.177015	0.0358182	0.347775
168782		0.591078	0.394926	41	36.5	37.5	47.5	44	46.5	5	1.5	2.5	8.5	-5	2.5	3	2	0.0253165	0.0103806	0.0117647	0.0390805	N/A	0.0144509	0.0158206	0.0267657	0.521644	0.650675
168820		2.67187	N/A	46	37	37	42.5	43.5	40.5	9.5	2	2.5	2	-1	-0.5	4.66667	0.166667	0.0481013	0.0138408	0.0117647	0.0091954	N/A	N/A	0.0245689	0.0091954	0.830562	N/A
168750		1.29537	0.139517	168.5	130	148.5	152.5	129	104	130.5	95	113.5	111	82.5	61	113	84.8333	0.660759	0.657439	0.534118	0.510345	0.56701	0.352601	0.617439	0.476652	0.116898	0.233094
168921		0.656263	N/A	37	36.5	36	42.5	43.5	39.5	-0.5	1.5	1	2.5	-5.5	-4	0.666667	-2.33333	N/A	0.0103806	0.00470588	0.0114943	N/A	N/A	0.00754325	0.0114943	0.531952	N/A
168759		0.720008	0.480615	39	36.5	37.5	43	49.5	41	2.5	2	2	2	3.5	-3.5	2.16667	0.666667	0.0126582	0.0138408	0.00941176	0.0091954	0.024055	N/A	0.0119703	0.0166252	0.191581	0.632011
168962		0.654123	N/A	42	37.5	37	45	43	42	3	2	1.5	4	-3	-3	2.16667	-0.666667	0.0151899	0.0138408	0.00705882	0.0183908	N/A	N/A	0.0120298	0.0183908	0.362228	N/A
168666		0.403068	N/A	36	35.5	36.5	39.5	45	47	0	1	1.5	-0.5	-4.5	3	0.833333	-0.666667	N/A	0.00692042	0.00705882	N/A	N/A	0.017341	0.00698962	0.017341	0.0140021	N/A
168955		1.12573	0.567635	96.5	90	87.5	99.5	98	80.5	58.5	55	52.5	58.5	50	36	55.3333	48.1667	0.296203	0.380623	0.247059	0.268966	0.343643	0.208092	0.307961	0.273567	0.219359	0.248174
168703		0.826049	0.705091	41.5	36.5	36.5	44.5	47	46.5	2.5	2.5	1.5	5.5	2	1	2.16667	2.83333	0.0126582	0.017301	0.00705882	0.0252874	0.0137457	0.00578035	0.0123394	0.0149378	0.415625	0.656589
168663		0.46384	0.197577	40	38	39	47.5	48.5	54	3	2.5	4	8.5	2	10	3.16667	6.83333	0.0151899	0.017301	0.0188235	0.0390805	0.0137457	0.0578035	0.0171048	0.0368765	0.106681	0.599606
168779		2.50778	0.00325762	37	36.5	36.5	39	45	38.5	1.5	1	1.5	0.5	0.5	-3.5	1.33333	-0.833333	0.00759494	0.00692042	0.00705882	0.00229885	0.00343643	N/A	0.00719139	0.00286764	0.0495406	0.280505
169102		1.02286	0.922488	799.5	781	570	715.5	653	732.5	761	745.5	535	677.5	607	689.5	680.5	658	3.85316	5.15917	2.51765	3.11494	4.17182	3.98555	3.84333	3.75744	0.343658	0.150144
169285		0.164812	0.154944	73	80	46	73	225.5	388	37.5	45.5	11	33.5	180	343.5	31.3333	185.667	0.189873	0.314879	0.0517647	0.154023	1.23711	1.98555	0.185506	1.12556	0.709474	0.81812
169249		3.77331	0.378093	41.5	57.5	49.5	47	46	43.5	2	22.5	14.5	7.5	1	-0.5	13	2.66667	0.0101266	0.155709	0.0682353	0.0344828	0.00687285	N/A	0.0780237	0.0206778	0.939244	0.94416
168993		0.753538	0.567532	48	51	43.5	54	69	53	11	15.5	8.5	14.5	21.5	9.5	11.6667	15.1667	0.0556962	0.107266	0.04	0.0666667	0.147766	0.0549133	0.0676542	0.0897821	0.520167	0.563125
169011		N/A	N/A	37.5	36.5	37	39	41.5	41.5	2	2	2	-0.5	-3.5	-2.5	2	-2.16667	0.0101266	0.0138408	0.00941176	N/A	N/A	N/A	0.0111264	N/A	0.213707	N/A
169049		0.505737	0.0950651	49	47	51.5	58.5	72.5	73.5	12.5	12.5	17.5	18.5	27.5	32	14.1667	26	0.0632911	0.0865052	0.0823529	0.0850575	0.189003	0.184971	0.0773831	0.153011	0.159975	0.384834
169001		0.887223	N/A	39	40	36.5	42	44.5	42	1.5	5.5	2	4.5	-1	0	3	1.16667	0.00759494	0.0380623	0.00941176	0.0206897	N/A	N/A	0.0183563	0.0206897	0.931015	N/A
169039		N/A	N/A	35.5	35.5	36	38.5	42	40	0	1	1.5	0	-5	-1.5	0.833333	-2.16667	N/A	0.00692042	0.00705882	N/A	N/A	N/A	0.00698962	N/A	0.0140021	N/A
169181		1.51503	0.579363	39	41.5	62	45	50.5	53	2.5	7.5	28	7	4.5	11.5	12.6667	7.66667	0.0126582	0.0519031	0.131765	0.0321839	0.0309278	0.066474	0.065442	0.0431952	0.927485	0.466944
169379		0.266716	0.203715	38.5	36.5	38.5	45	51	58.5	1.5	2.5	3.5	6.5	3.5	17.5	2.5	9.16667	0.00759494	0.017301	0.0164706	0.0298851	0.024055	0.101156	0.0137889	0.0516987	0.39018	0.830396
169232		0.84789	0.509637	222.5	232	184.5	262	265.5	220	186.5	197.5	150	223.5	218.5	178	178	206.667	0.944304	1.36678	0.705882	1.02759	1.50172	1.0289	1.00566	1.18607	0.332812	0.230477
169046		0.781889	0.507721	40.5	38.5	38.5	47	46	43	4.5	3.5	3.5	8	-1	3	3.83333	3.33333	0.0227848	0.0242215	0.0164706	0.0367816	N/A	0.017341	0.021159	0.0270613	0.194872	0.507978
169275		N/A	N/A	37.5	35	37	38.5	43.5	41	1.5	0	2	0	-2	-1.5	1.16667	-1.16667	0.00759494	N/A	0.00941176	N/A	N/A	N/A	0.00850335	N/A	0.151081	N/A
[truncated: 1,559 more rows]

## Sheet: Hierarchical Clustering
Heat Map and Hierarchical Clustering The heat map diagram shows the result of the two-way hierarchical clustering of miRNAs and samples. Each row represents a miRNA and each column represents a sample. The miRNA clustering tree is shown on the left, and the sample clustering tree appears at the top. The color scale shown at the top illustrates the relative expression level of a miRNA in the certa…
Clustering of Differentially Expressed miRNAs(Pass Volcano Plot) in OPG vs WT
